# Supplementary material for: Comparison of visual performance between diffractive bifocal and diffractive trifocal intraocular lenses
Source: Sci Rep. 2024 Mar 4;14:5292. doi: 10.1038/s41598-024-55926-5 (PMC10912743; doi:10.1038/s41598-024-55926-5)
Supplement: Supplementary file 2 — Supplementary Table S1. [file 41598_2024_55926_MOESM2_ESM.xlsx]

## Sheet: Supplementary Table S1
Supplementary Table S1
				Statistics
No	Variable	Levels	Statistic	ZMB00	TFNT00	P
1	Age		N	663	61	0.324793
2			Mean±SD	67.043±7.809	66.590±7.251
3			Median(25%,75%)	68.000 (64.000,72.000)	67.000 (64.000,72.000)
4			Min.,Max.	26.000, 86.000	30.000, 79.000
5	Sex	F	N(%)	518 (78.1)	35 (57.4)	0.000475358	*
6		M	N(%)	145 (21.9)	26 (42.6)
7	SE		N	1069	98	1.14381e-06	*	*
8			Mean±SD	0.229±0.448	0.000±0.405
9			Median(25%,75%)	0.250 (0.000,0.500)	0.000 (-0.250,0.250)
10			Min.,Max.	-1.625, 1.625	-0.750, 1.000
11	CYL		N	849	67	0.00101278	*
12			Mean±SD	-0.785±0.397	-0.612±0.243
13			Median(25%,75%)	-0.750 (-1.000,-0.500)	-0.500 (-0.750,-0.500)
14			Min.,Max.	-2.500, -0.250	-1.250, -0.250
15	Corneal Astigmatism		N	525	115	1.28846e-06	*	*
16			Mean±SD	-0.731±0.413	-0.583±0.486
17			Median(25%,75%)	-0.620 (-1.000,-0.370)	-0.500 (-0.620,-0.370)
18			Min.,Max.	-2.250, 0.000	-2.620, 0.000
19	Axial Length		N	1326	122	0.0975629
20			Mean±SD	24.045±1.574	24.191±1.390
21			Median(25%,75%)	23.645 (22.920,24.930)	23.950 (23.090,25.065)
22			Min.,Max.	20.820, 30.070	21.810, 28.350
23	UDVA_pre		N	1305	122	0.0496112	*
24			Mean±SD	0.541±0.449	0.472±0.434
25			Median(25%,75%)	0.398 (0.155,0.824)	0.398 (0.097,0.824)
26			Min.,Max.	-0.176, 2.301	-0.176, 1.523
27	CDVA_pre		N	1303	122	6.97574e-05	*	*
28			Mean±SD	0.057±0.217	0.008±0.183
29			Median(25%,75%)	0.000 (-0.079,0.155)	-0.000 (-0.152,0.097)
30			Min.,Max.	-0.176, 1.398	-0.176, 0.824
31	UDVA_post		N	1252	118	0.0122617	*
32			Mean±SD	-0.042±0.141	-0.040±0.121
33			Median(25%,75%)	-0.079 (-0.176,0.000)	-0.079 (-0.152,-0.000)
34			Min.,Max.	-0.176, 2.301	-0.176, 0.398
35	CDVA_post		N	1251	118	2.72975e-12	*	*
36			Mean±SD	-0.136±0.068	-0.119±0.077
37			Median(25%,75%)	-0.176 (-0.176,-0.079)	-0.176 (-0.176,-0.079)
38			Min.,Max.	-0.176, 0.222	-0.176, 0.097
39	UIVA_pre		N	1086	118	0.00374551	*
40			Mean±SD	0.609±0.340	0.549±0.334
41			Median(25%,75%)	0.523 (0.398,0.824)	0.523 (0.301,0.824)
42			Min.,Max.	0.000, 1.523	-0.000, 1.523
43	CIVA_pre		N	1094	118	0.35194
44			Mean±SD	0.167±0.212	0.142±0.191
45			Median(25%,75%)	0.097 (0.000,0.301)	0.097 (-0.000,0.222)
46			Min.,Max.	-0.352, 1.398	-0.079, 1.000
47	UIVA_post		N	1031	106	2.52335e-08	*	*
48			Mean±SD	0.217±0.180	0.114±0.136
49			Median(25%,75%)	0.155 (0.046,0.301)	0.071 (-0.000,0.155)
50			Min.,Max.	-0.176, 0.824	-0.079, 0.523
51	CIVA_post		N	1033	106	0.127504
52			Mean±SD	0.038±0.095	0.020±0.081
53			Median(25%,75%)	0.000 (0.000,0.046)	-0.000 (-0.000,0.046)
54			Min.,Max.	-0.176, 0.523	-0.176, 0.301
55	UNVA_pre		N	1242	118	0.145266
56			Mean±SD	0.644±0.342	0.632±0.333
57			Median(25%,75%)	0.699 (0.398,0.824)	0.699 (0.398,0.824)
58			Min.,Max.	0.000, 1.699	-0.000, 1.523
59	CNVA_pre		N	1227	118	0.754172
60			Mean±SD	0.145±0.207	0.140±0.211
61			Median(25%,75%)	0.046 (0.000,0.222)	0.046 (-0.000,0.222)
62			Min.,Max.	-0.176, 1.301	-0.000, 1.097
63	UNVA_post		N	1243	118	5.85004e-10	*	*
64			Mean±SD	0.118±0.138	0.192±0.169
65			Median(25%,75%)	0.097 (0.000,0.222)	0.155 (0.046,0.222)
66			Min.,Max.	-0.079, 0.699	-0.000, 0.699
67	CNVA_post		N	1242	118	0.613777
68			Mean±SD	0.039±0.083	0.039±0.107
69			Median(25%,75%)	0.000 (0.000,0.046)	-0.000 (-0.000,0.046)
70			Min.,Max.	-0.176, 0.523	-0.000, 0.699
71	SPH_pre		N	1234	109	0.0889878
72			Mean±SD	-1.005±4.026	-1.241±3.470
73			Median(25%,75%)	0.500 (-3.000,1.750)	-0.500 (-2.500,1.000)
74			Min.,Max.	-19.000, 6.000	-12.000, 4.500
75	CYL_pre		N	989	85	0.00390663	*
76			Mean±SD	-1.072±0.602	-0.868±0.400
77			Median(25%,75%)	-1.000 (-1.500,-0.500)	-0.750 (-1.000,-0.500)
78			Min.,Max.	-4.500, -0.250	-2.000, -0.250
79	AXIS_pre		N	989	85	0.881929
80			Mean±SD	92.917±37.802	91.412±30.780
81			Median(25%,75%)	90.000 (75.000,110.000)	90.000 (80.000,100.000)
82			Min.,Max.	5.000, 180.000	10.000, 180.000
83	SPH_post		N	987	89	9.04574e-10	*	*
84			Mean±SD	0.585±0.458	0.230±0.482
85			Median(25%,75%)	0.500 (0.250,0.750)	0.250 (-0.250,0.500)
86			Min.,Max.	-1.500, 2.250	-0.750, 1.250
87	AXIS_post		N	849	67	0.645571
88			Mean±SD	97.032±45.481	93.134±38.375
89			Median(25%,75%)	90.000 (70.000,130.000)	90.000 (72.500,110.000)
90			Min.,Max.	5.000, 180.000	5.000, 180.000
91	SPH(CIVA)_pre		N	1064	113	0.252712
92			Mean±SD	0.974±3.874	0.923±3.386
93			Median(25%,75%)	2.000 (-1.000,3.750)	1.750 (-0.500,3.000)
94			Min.,Max.	-17.000, 9.000	-10.000, 6.500
95	CYL(CIVA)_pre		N	824	82	0.00714072	*
96			Mean±SD	-1.077±0.618	-0.872±0.405
97			Median(25%,75%)	-1.000 (-1.500,-0.500)	-0.750 (-1.000,-0.500)
98			Min.,Max.	-4.500, 0.000	-2.000, -0.250
99	AXIS(CIVA)_pre		N	823	82	0.956322
100			Mean±SD	94.089±38.446	92.317±30.754
101			Median(25%,75%)	90.000 (77.500,110.000)	90.000 (80.000,100.000)
102			Min.,Max.	5.000, 180.000	10.000, 180.000
103	SPH(CIVA)_post		N	965	101	0.291984
104			Mean±SD	2.081±0.890	2.146±0.489
105			Median(25%,75%)	2.250 (1.750,2.750)	2.250 (1.750,2.500)
106			Min.,Max.	-1.500, 4.000	0.250, 3.250
107	CYL(CIVA)_post		N	683	61	0.00728821	*
108			Mean±SD	-0.769±0.386	-0.619±0.240
109			Median(25%,75%)	-0.750 (-1.000,-0.500)	-0.500 (-0.750,-0.500)
110			Min.,Max.	-2.500, -0.250	-1.250, -0.250
111	AXIS(CIVA)_post		N	682	61	0.334676
112			Mean±SD	98.453±45.252	91.967±38.894
113			Median(25%,75%)	90.000 (70.000,130.000)	90.000 (70.000,110.000)
114			Min.,Max.	5.000, 180.000	5.000, 180.000
115	SPH(CNVA)_pre		N	1208	118	0.0754656
116			Mean±SD	2.037±3.926	1.875±3.324
117			Median(25%,75%)	3.250 (0.500,4.750)	2.750 (0.562,3.938)
118			Min.,Max.	-16.000, 9.000	-9.000, 7.500
119	CYL(CNVA)_pre		N	940	82	0.00510542	*
120			Mean±SD	-1.081±0.618	-0.872±0.405
121			Median(25%,75%)	-1.000 (-1.500,-0.500)	-0.750 (-1.000,-0.500)
122			Min.,Max.	-4.500, -0.250	-2.000, -0.250
123	AXIS(CNVA)_pre		N	940	82	0.96716
124			Mean±SD	93.346±37.972	92.317±30.754
125			Median(25%,75%)	90.000 (75.000,110.000)	90.000 (80.000,100.000)
126			Min.,Max.	5.000, 180.000	10.000, 180.000
127	SPH(CNVA)_post		N	997	114	2.47723e-41	*	*
128			Mean±SD	1.094±1.174	3.164±0.515
129			Median(25%,75%)	0.750 (0.250,1.250)	3.250 (3.000,3.500)
130			Min.,Max.	-1.500, 5.000	0.250, 4.250
131	CYL(CNVA)_post		N	823	67	0.000947491	*
132			Mean±SD	-0.786±0.398	-0.612±0.243
133			Median(25%,75%)	-0.750 (-1.000,-0.500)	-0.500 (-0.750,-0.500)
134			Min.,Max.	-2.500, -0.250	-1.250, -0.250
135	AXIS(CNVA)_post		N	823	67	0.583577
136			Mean±SD	97.649±45.448	93.134±38.375
137			Median(25%,75%)	90.000 (70.000,130.000)	90.000 (72.500,110.000)
138			Min.,Max.	5.000, 180.000	5.000, 180.000
139	WF_4_pre_O_Astigmatism		N	777	81	0.0042712	*
140			Mean±SD	-1.130±0.967	-0.830±0.448
141			Median(25%,75%)	-0.952 (-1.450,-0.548)	-0.776 (-1.117,-0.554)
142			Min.,Max.	-12.796, -0.046	-3.114, -0.109
143	WF_4_pre_O_TotalHOA		N	777	81	0.0720542
144			Mean±SD	0.272±0.274	0.231±0.202
145			Median(25%,75%)	0.212 (0.156,0.308)	0.196 (0.157,0.246)
146			Min.,Max.	0.061, 3.923	0.085, 1.876
147	WF_4_pre_O_Third		N	777	81	0.568951
148			Mean±SD	0.225±0.249	0.201±0.186
149			Median(25%,75%)	0.176 (0.124,0.250)	0.177 (0.133,0.227)
150			Min.,Max.	0.020, 3.617	0.053, 1.706
151	WF_4_pre_O_Fourth		N	777	81	0.000123652	*	*
152			Mean±SD	0.139±0.129	0.103±0.094
153			Median(25%,75%)	0.105 (0.072,0.160)	0.083 (0.066,0.105)
154			Min.,Max.	0.014, 1.626	0.028, 0.780
155	WF_4_pre_O_Trefoil		N	777	81	0.673616
156			Mean±SD	0.157±0.207	0.137±0.125
157			Median(25%,75%)	0.115 (0.073,0.182)	0.126 (0.066,0.169)
158			Min.,Max.	0.003, 3.540	0.016, 1.057
159	WF_4_pre_O_Coma		N	777	81	0.799179
160			Mean±SD	0.144±0.155	0.135±0.149
161			Median(25%,75%)	0.113 (0.071,0.171)	0.116 (0.076,0.156)
162			Min.,Max.	0.002, 2.565	0.013, 1.339
163	WF_4_pre_O_Tetrafoil		N	777	81	0.0140861	*
164			Mean±SD	0.074±0.099	0.057±0.064
165			Median(25%,75%)	0.050 (0.031,0.083)	0.041 (0.027,0.063)
166			Min.,Max.	0.002, 1.578	0.004, 0.462
167	WF_4_pre_O_2ndAstig		N	777	81	0.101938
168			Mean±SD	0.060±0.066	0.048±0.061
169			Median(25%,75%)	0.043 (0.025,0.072)	0.039 (0.022,0.057)
170			Min.,Max.	0.001, 0.774	0.005, 0.541
171	WF_4_pre_O_Spherical		N	777	81	0.04935	*
172			Mean±SD	0.055±0.099	0.040±0.068
173			Median(25%,75%)	0.051 (0.011,0.099)	0.038 (0.009,0.063)
174			Min.,Max.	-0.400, 0.860	-0.321, 0.233
175	WF_4_pre_C_Astigmatism		N	777	81	1.41443e-06	*	*
176			Mean±SD	-0.915±0.618	-0.592±0.319
177			Median(25%,75%)	-0.789 (-1.192,-0.462)	-0.531 (-0.762,-0.363)
178			Min.,Max.	-4.301, -0.037	-1.851, -0.079
179	WF_4_pre_C_TotalHOA		N	777	81	0.722239
180			Mean±SD	0.182±0.106	0.187±0.107
181			Median(25%,75%)	0.163 (0.128,0.209)	0.157 (0.122,0.220)
182			Min.,Max.	0.056, 1.798	0.075, 0.694
183	WF_4_pre_C_Third		N	777	81	0.990978
184			Mean±SD	0.157±0.103	0.162±0.103
185			Median(25%,75%)	0.140 (0.102,0.187)	0.132 (0.103,0.200)
186			Min.,Max.	0.009, 1.706	0.019, 0.650
187	WF_4_pre_C_Fourth		N	777	81	0.0658722
188			Mean±SD	0.085±0.047	0.080±0.053
189			Median(25%,75%)	0.076 (0.059,0.099)	0.073 (0.055,0.085)
190			Min.,Max.	0.017, 0.567	0.025, 0.361
191	WF_4_pre_C_Trefoil		N	777	81	0.424269
192			Mean±SD	0.107±0.085	0.117±0.090
193			Median(25%,75%)	0.094 (0.057,0.136)	0.099 (0.060,0.163)
194			Min.,Max.	0.006, 1.401	0.003, 0.600
195	WF_4_pre_C_Coma		N	777	81	0.591369
196			Mean±SD	0.104±0.076	0.102±0.070
197			Median(25%,75%)	0.090 (0.057,0.129)	0.086 (0.052,0.131)
198			Min.,Max.	0.005, 0.974	0.007, 0.370
199	WF_4_pre_C_Tetrafoil		N	777	81	0.256593
200			Mean±SD	0.042±0.038	0.038±0.036
201			Median(25%,75%)	0.034 (0.021,0.052)	0.029 (0.019,0.049)
202			Min.,Max.	0.001, 0.520	0.004, 0.305
203	WF_4_pre_C_2ndAstig		N	777	81	0.0262139	*
204			Mean±SD	0.039±0.031	0.032±0.027
205			Median(25%,75%)	0.031 (0.018,0.048)	0.025 (0.014,0.041)
206			Min.,Max.	0.002, 0.327	0.003, 0.206
207	WF_4_pre_C_Spherical		N	777	81	0.87812
208			Mean±SD	0.047±0.039	0.049±0.049
209			Median(25%,75%)	0.048 (0.024,0.069)	0.044 (0.030,0.066)
210			Min.,Max.	-0.236, 0.269	-0.084, 0.359
211	WF_4_pre_I_Astigmatism		N	777	81	0.00563389	*
212			Mean±SD	-1.076±0.931	-0.863±0.564
213			Median(25%,75%)	-0.946 (-1.276,-0.648)	-0.808 (-1.153,-0.518)
214			Min.,Max.	-13.869, -0.053	-3.978, -0.057
215	WF_4_pre_I_TotalHOA		N	777	81	0.0135954	*
216			Mean±SD	0.233±0.291	0.189±0.223
217			Median(25%,75%)	0.167 (0.115,0.248)	0.130 (0.113,0.219)
218			Min.,Max.	0.036, 3.922	0.046, 1.928
219	WF_4_pre_I_Third		N	777	81	0.0462745	*
220			Mean±SD	0.185±0.264	0.153±0.204
221			Median(25%,75%)	0.131 (0.088,0.192)	0.112 (0.080,0.167)
222			Min.,Max.	0.011, 3.706	0.017, 1.746
223	WF_4_pre_I_Fourth		N	777	81	0.0183035	*
224			Mean±SD	0.130±0.135	0.102±0.101
225			Median(25%,75%)	0.093 (0.060,0.150)	0.079 (0.055,0.105)
226			Min.,Max.	0.012, 1.705	0.026, 0.816
227	WF_4_pre_I_Trefoil		N	777	81	0.0197329	*
228			Mean±SD	0.128±0.214	0.101±0.139
229			Median(25%,75%)	0.082 (0.050,0.138)	0.067 (0.040,0.115)
230			Min.,Max.	0.002, 3.409	0.003, 1.072
231	WF_4_pre_I_Coma		N	777	81	0.520164
232			Mean±SD	0.118±0.166	0.105±0.157
233			Median(25%,75%)	0.080 (0.048,0.132)	0.079 (0.051,0.109)
234			Min.,Max.	0.002, 2.624	0.008, 1.379
235	WF_4_pre_I_Tetrafoil		N	777	81	0.14558
236			Mean±SD	0.077±0.105	0.064±0.070
237			Median(25%,75%)	0.052 (0.031,0.086)	0.043 (0.031,0.075)
238			Min.,Max.	0.002, 1.654	0.008, 0.490
239	WF_4_pre_I_2ndAstig		N	777	81	0.640241
240			Mean±SD	0.059±0.070	0.051±0.063
241			Median(25%,75%)	0.039 (0.022,0.069)	0.042 (0.023,0.060)
242			Min.,Max.	0.001, 0.820	0.003, 0.547
243	WF_4_pre_I_Spherical		N	777	81	0.0380653	*
244			Mean±SD	0.008±0.100	-0.010±0.070
245			Median(25%,75%)	0.004 (-0.036,0.049)	-0.015 (-0.034,0.018)
246			Min.,Max.	-0.516, 0.816	-0.357, 0.212
247	WF_4_post_O_Astigmatism		N	953	82	0.00424737	*
248			Mean±SD	-0.831±0.931	-0.690±0.560
249			Median(25%,75%)	-0.718 (-1.083,-0.457)	-0.606 (-0.838,-0.407)
250			Min.,Max.	-25.265, -0.033	-4.244, -0.066
251	WF_4_post_O_TotalHOA		N	953	82	0.81343
252			Mean±SD	0.194±0.191	0.203±0.183
253			Median(25%,75%)	0.164 (0.122,0.215)	0.161 (0.121,0.230)
254			Min.,Max.	0.036, 3.875	0.065, 1.612
255	WF_4_post_O_Third		N	953	82	0.954408
256			Mean±SD	0.167±0.179	0.176±0.174
257			Median(25%,75%)	0.141 (0.101,0.194)	0.137 (0.099,0.207)
258			Min.,Max.	0.021, 3.672	0.033, 1.533
259	WF_4_post_O_Fourth		N	953	82	0.396355
260			Mean±SD	0.089±0.078	0.086±0.079
261			Median(25%,75%)	0.071 (0.052,0.099)	0.066 (0.051,0.093)
262			Min.,Max.	0.014, 1.238	0.020, 0.533
263	WF_4_post_O_Trefoil		N	953	82	0.734182
264			Mean±SD	0.121±0.114	0.123±0.127
265			Median(25%,75%)	0.102 (0.064,0.150)	0.101 (0.063,0.151)
266			Min.,Max.	0.004, 2.043	0.009, 1.057
267	WF_4_post_O_Coma		N	953	82	0.205009
268			Mean±SD	0.102±0.148	0.116±0.129
269			Median(25%,75%)	0.080 (0.050,0.124)	0.093 (0.050,0.145)
270			Min.,Max.	0.001, 3.506	0.007, 1.110
271	WF_4_post_O_Tetrafoil		N	953	82	0.0167223	*
272			Mean±SD	0.055±0.053	0.050±0.053
273			Median(25%,75%)	0.046 (0.027,0.066)	0.038 (0.019,0.055)
274			Min.,Max.	0.003, 1.002	0.002, 0.388
275	WF_4_post_O_2ndAstig		N	953	82	0.839218
276			Mean±SD	0.043±0.044	0.043±0.051
277			Median(25%,75%)	0.033 (0.019,0.051)	0.033 (0.021,0.050)
278			Min.,Max.	0.002, 0.501	0.005, 0.358
279	WF_4_post_O_Spherical		N	953	82	0.000171571	*	*
280			Mean±SD	0.023±0.062	0.037±0.050
281			Median(25%,75%)	0.013 (-0.011,0.045)	0.031 (0.014,0.055)
282			Min.,Max.	-0.528, 0.586	-0.071, 0.374
283	WF_4_post_C_Astigmatism		N	953	82	9.24134e-06	*	*
284			Mean±SD	-0.873±0.501	-0.623±0.329
285			Median(25%,75%)	-0.811 (-1.123,-0.498)	-0.570 (-0.841,-0.371)
286			Min.,Max.	-2.873, -0.006	-1.631, -0.085
287	WF_4_post_C_TotalHOA		N	953	82	0.667305
288			Mean±SD	0.204±0.105	0.205±0.130
289			Median(25%,75%)	0.186 (0.142,0.237)	0.186 (0.133,0.237)
290			Min.,Max.	0.049, 1.328	0.079, 1.133
291	WF_4_post_C_Third		N	953	82	0.743044
292			Mean±SD	0.174±0.100	0.183±0.131
293			Median(25%,75%)	0.159 (0.111,0.212)	0.162 (0.110,0.226)
294			Min.,Max.	0.025, 1.305	0.059, 1.124
295	WF_4_post_C_Fourth		N	953	82	6.9166e-05	*	*
296			Mean±SD	0.098±0.054	0.081±0.040
297			Median(25%,75%)	0.089 (0.067,0.114)	0.071 (0.055,0.093)
298			Min.,Max.	0.023, 0.659	0.022, 0.247
299	WF_4_post_C_Trefoil		N	953	82	0.295455
300			Mean±SD	0.131±0.086	0.129±0.114
301			Median(25%,75%)	0.117 (0.074,0.169)	0.108 (0.061,0.163)
302			Min.,Max.	0.003, 0.952	0.006, 0.901
303	WF_4_post_C_Coma		N	953	82	0.0212218	*
304			Mean±SD	0.100±0.075	0.117±0.085
305			Median(25%,75%)	0.086 (0.055,0.129)	0.106 (0.062,0.153)
306			Min.,Max.	0.002, 1.078	0.004, 0.673
307	WF_4_post_C_Tetrafoil		N	953	82	7.53488e-05	*	*
308			Mean±SD	0.059±0.045	0.043±0.033
309			Median(25%,75%)	0.049 (0.029,0.076)	0.035 (0.022,0.056)
310			Min.,Max.	0.001, 0.497	0.007, 0.211
311	WF_4_post_C_2ndAstig		N	953	82	0.076084
312			Mean±SD	0.039±0.030	0.035±0.029
313			Median(25%,75%)	0.032 (0.020,0.051)	0.027 (0.017,0.043)
314			Min.,Max.	0.001, 0.224	0.002, 0.182
315	WF_4_post_C_Spherical		N	953	82	0.364582
316			Mean±SD	0.048±0.047	0.042±0.037
317			Median(25%,75%)	0.047 (0.026,0.070)	0.045 (0.026,0.063)
318			Min.,Max.	-0.356, 0.651	-0.143, 0.114
319	WF_4_post_I_Astigmatism		N	953	82	0.0431163	*
320			Mean±SD	-0.606±0.874	-0.669±0.495
321			Median(25%,75%)	-0.531 (-0.712,-0.391)	-0.587 (-0.757,-0.471)
322			Min.,Max.	-24.977, -0.061	-4.129, -0.078
323	WF_4_post_I_TotalHOA		N	953	82	0.334354
324			Mean±SD	0.157±0.195	0.172±0.268
325			Median(25%,75%)	0.120 (0.098,0.159)	0.126 (0.102,0.179)
326			Min.,Max.	0.037, 3.902	0.037, 2.485
327	WF_4_post_I_Third		N	953	82	0.0304591	*
328			Mean±SD	0.123±0.182	0.144±0.261
329			Median(25%,75%)	0.094 (0.067,0.131)	0.104 (0.080,0.146)
330			Min.,Max.	0.021, 3.684	0.020, 2.436
331	WF_4_post_I_Fourth		N	953	82	0.0242226	*
332			Mean±SD	0.091±0.080	0.082±0.074
333			Median(25%,75%)	0.074 (0.058,0.093)	0.066 (0.049,0.086)
334			Min.,Max.	0.014, 1.285	0.014, 0.491
335	WF_4_post_I_Trefoil		N	953	82	0.695539
336			Mean±SD	0.076±0.111	0.083±0.198
337			Median(25%,75%)	0.055 (0.032,0.086)	0.055 (0.035,0.074)
338			Min.,Max.	0.002, 2.102	0.010, 1.813
339	WF_4_post_I_Coma		N	953	82	0.000366166	*
340			Mean±SD	0.088±0.150	0.110±0.175
341			Median(25%,75%)	0.068 (0.044,0.100)	0.086 (0.060,0.125)
342			Min.,Max.	0.003, 3.505	0.009, 1.627
343	WF_4_post_I_Tetrafoil		N	953	82	0.292003
344			Mean±SD	0.050±0.061	0.045±0.049
345			Median(25%,75%)	0.037 (0.020,0.058)	0.030 (0.019,0.056)
346			Min.,Max.	0.001, 1.022	0.001, 0.380
347	WF_4_post_I_2ndAstig		N	953	82	0.870027
348			Mean±SD	0.038±0.044	0.041±0.054
349			Median(25%,75%)	0.028 (0.017,0.044)	0.028 (0.018,0.045)
350			Min.,Max.	0.001, 0.532	0.003, 0.373
351	WF_4_post_I_Spherical		N	953	82	0.000232888	*	*
352			Mean±SD	-0.025±0.066	-0.006±0.057
353			Median(25%,75%)	-0.035 (-0.060,-0.000)	-0.018 (-0.038,0.020)
354			Min.,Max.	-0.568, 0.477	-0.096, 0.281
355	WF_6_pre_O_Astigmatism		N	696	76	0.00340749	*
356			Mean±SD	-1.551±1.746	-1.021±0.704
357			Median(25%,75%)	-1.145 (-1.819,-0.632)	-0.908 (-1.174,-0.634)
358			Min.,Max.	-18.725, -0.039	-4.815, -0.156
359	WF_6_pre_O_TotalHOA		N	696	76	0.240091
360			Mean±SD	1.429±1.567	1.269±1.202
361			Median(25%,75%)	0.883 (0.626,1.517)	0.771 (0.627,1.327)
362			Min.,Max.	0.240, 15.043	0.303, 6.721
363	WF_6_pre_O_Third		N	696	76	0.941915
364			Mean±SD	0.802±0.964	0.771±0.801
365			Median(25%,75%)	0.535 (0.377,0.860)	0.515 (0.380,0.861)
366			Min.,Max.	0.116, 9.895	0.107, 5.898
367	WF_6_pre_O_Fourth		N	696	76	0.182727
368			Mean±SD	0.967±1.194	0.765±0.708
369			Median(25%,75%)	0.532 (0.365,1.100)	0.479 (0.352,0.855)
370			Min.,Max.	0.069, 12.347	0.109, 3.061
371	WF_6_pre_O_Trefoil		N	696	76	0.836688
372			Mean±SD	0.512±0.732	0.516±0.572
373			Median(25%,75%)	0.319 (0.192,0.558)	0.338 (0.189,0.595)
374			Min.,Max.	0.011, 7.942	0.006, 3.236
375	WF_6_pre_O_Coma		N	696	76	0.759748
376			Mean±SD	0.561±0.678	0.518±0.612
377			Median(25%,75%)	0.387 (0.239,0.620)	0.386 (0.253,0.561)
378			Min.,Max.	0.020, 6.689	0.055, 4.932
379	WF_6_pre_O_Tetrafoil		N	696	76	0.590801
380			Mean±SD	0.480±0.807	0.393±0.532
381			Median(25%,75%)	0.195 (0.096,0.483)	0.160 (0.110,0.415)
382			Min.,Max.	0.007, 8.549	0.009, 2.621
383	WF_6_pre_O_2ndAstig		N	696	76	0.288446
384			Mean±SD	0.424±0.696	0.328±0.387
385			Median(25%,75%)	0.184 (0.107,0.408)	0.159 (0.092,0.360)
386			Min.,Max.	0.004, 7.966	0.018, 2.027
387	WF_6_pre_O_Spherical		N	696	76	0.725757
388			Mean±SD	0.415±0.802	0.373±0.506
389			Median(25%,75%)	0.339 (0.152,0.565)	0.354 (0.081,0.525)
390			Min.,Max.	-4.432, 4.404	-0.820, 2.039
391	WF_6_pre_C_Astigmatism		N	696	76	2.76349e-08	*	*
392			Mean±SD	-0.658±0.494	-0.373±0.219
393			Median(25%,75%)	-0.555 (-0.847,-0.319)	-0.367 (-0.526,-0.195)
394			Min.,Max.	-4.425, -0.019	-1.016, -0.016
395	WF_6_pre_C_TotalHOA		N	696	76	0.0486798	*
396			Mean±SD	0.516±0.389	0.462±0.184
397			Median(25%,75%)	0.452 (0.389,0.538)	0.421 (0.372,0.525)
398			Min.,Max.	0.142, 6.656	0.242, 1.674
399	WF_6_pre_C_Third		N	696	76	0.157619
400			Mean±SD	0.351±0.271	0.314±0.179
401			Median(25%,75%)	0.307 (0.227,0.408)	0.290 (0.198,0.399)
402			Min.,Max.	0.058, 4.059	0.077, 1.310
403	WF_6_pre_C_Fourth		N	696	76	0.0308426	*
404			Mean±SD	0.327±0.218	0.294±0.110
405			Median(25%,75%)	0.300 (0.251,0.360)	0.285 (0.224,0.322)
406			Min.,Max.	0.081, 3.731	0.129, 0.893
407	WF_6_pre_C_Trefoil		N	696	76	0.734309
408			Mean±SD	0.215±0.219	0.197±0.146
409			Median(25%,75%)	0.168 (0.107,0.273)	0.183 (0.095,0.267)
410			Min.,Max.	0.012, 3.137	0.024, 1.064
411	WF_6_pre_C_Coma		N	696	76	0.220726
412			Mean±SD	0.250±0.198	0.223±0.144
413			Median(25%,75%)	0.212 (0.137,0.315)	0.182 (0.124,0.304)
414			Min.,Max.	0.010, 2.611	0.023, 0.764
415	WF_6_pre_C_Tetrafoil		N	696	76	0.324284
416			Mean±SD	0.099±0.148	0.082±0.090
417			Median(25%,75%)	0.071 (0.045,0.111)	0.065 (0.043,0.100)
418			Min.,Max.	0.002, 2.490	0.005, 0.785
419	WF_6_pre_C_2ndAstig		N	696	76	0.0245453	*
420			Mean±SD	0.091±0.136	0.071±0.060
421			Median(25%,75%)	0.068 (0.043,0.105)	0.055 (0.034,0.088)
422			Min.,Max.	0.001, 2.255	0.007, 0.408
423	WF_6_pre_C_Spherical		N	696	76	0.160022
424			Mean±SD	0.276±0.141	0.257±0.094
425			Median(25%,75%)	0.267 (0.212,0.330)	0.261 (0.199,0.306)
426			Min.,Max.	-0.385, 1.755	0.041, 0.668
427	WF_6_pre_I_Astigmatism		N	696	76	0.0512423
428			Mean±SD	-1.445±1.754	-1.039±0.709
429			Median(25%,75%)	-1.026 (-1.524,-0.665)	-1.021 (-1.184,-0.609)
430			Min.,Max.	-17.393, -0.023	-5.016, -0.057
431	WF_6_pre_I_TotalHOA		N	696	76	0.213961
432			Mean±SD	1.292±1.639	1.096±1.244
433			Median(25%,75%)	0.662 (0.427,1.470)	0.578 (0.399,1.182)
434			Min.,Max.	0.165, 15.149	0.168, 6.763
435	WF_6_pre_I_Third		N	696	76	0.366054
436			Mean±SD	0.703±1.012	0.634±0.828
437			Median(25%,75%)	0.381 (0.256,0.746)	0.370 (0.229,0.620)
438			Min.,Max.	0.061, 10.019	0.068, 5.879
439	WF_6_pre_I_Fourth		N	696	76	0.259935
440			Mean±SD	0.852±1.223	0.648±0.721
441			Median(25%,75%)	0.381 (0.206,1.005)	0.324 (0.171,0.763)
442			Min.,Max.	0.024, 12.492	0.068, 2.899
443	WF_6_pre_I_Trefoil		N	696	76	0.351025
444			Mean±SD	0.444±0.761	0.417±0.586
445			Median(25%,75%)	0.218 (0.122,0.436)	0.194 (0.088,0.379)
446			Min.,Max.	0.007, 8.008	0.023, 3.201
447	WF_6_pre_I_Coma		N	696	76	0.414427
448			Mean±SD	0.494±0.706	0.429±0.622
449			Median(25%,75%)	0.292 (0.171,0.530)	0.252 (0.148,0.462)
450			Min.,Max.	0.012, 6.748	0.026, 4.932
451	WF_6_pre_I_Tetrafoil		N	696	76	0.159218
452			Mean±SD	0.479±0.819	0.370±0.539
453			Median(25%,75%)	0.179 (0.091,0.480)	0.131 (0.071,0.361)
454			Min.,Max.	0.004, 8.643	0.020, 2.648
455	WF_6_pre_I_2ndAstig		N	696	76	0.383987
456			Mean±SD	0.412±0.706	0.311±0.399
457			Median(25%,75%)	0.158 (0.080,0.392)	0.143 (0.063,0.308)
458			Min.,Max.	0.002, 7.959	0.011, 2.071
459	WF_6_pre_I_Spherical		N	696	76	0.985088
460			Mean±SD	0.139±0.797	0.115±0.496
461			Median(25%,75%)	0.071 (-0.113,0.286)	0.074 (-0.126,0.251)
462			Min.,Max.	-4.655, 4.188	-1.115, 1.752
463	WF_6_post_O_Astigmatism		N	868	79	0.0114068	*
464			Mean±SD	-1.247±1.502	-0.986±1.144
465			Median(25%,75%)	-0.880 (-1.349,-0.504)	-0.598 (-1.143,-0.429)
466			Min.,Max.	-19.458, -0.013	-8.124, -0.034
467	WF_6_post_O_TotalHOA		N	868	79	0.768358
468			Mean±SD	1.332±1.380	1.177±0.965
469			Median(25%,75%)	0.848 (0.558,1.508)	0.828 (0.560,1.413)
470			Min.,Max.	0.222, 13.557	0.323, 5.571
471	WF_6_post_O_Third		N	868	79	0.577207
472			Mean±SD	0.725±0.805	0.673±0.647
473			Median(25%,75%)	0.527 (0.350,0.822)	0.527 (0.313,0.799)
474			Min.,Max.	0.063, 11.210	0.081, 5.077
475	WF_6_post_O_Fourth		N	868	79	0.771642
476			Mean±SD	0.941±1.107	0.809±0.740
477			Median(25%,75%)	0.500 (0.283,1.165)	0.506 (0.316,1.098)
478			Min.,Max.	0.065, 8.593	0.164, 3.570
479	WF_6_post_O_Trefoil		N	868	79	0.126929
480			Mean±SD	0.487±0.515	0.437±0.457
481			Median(25%,75%)	0.360 (0.230,0.576)	0.315 (0.172,0.540)
482			Min.,Max.	0.005, 6.808	0.032, 3.439
483	WF_6_post_O_Coma		N	868	79	0.569018
484			Mean±SD	0.486±0.659	0.470±0.500
485			Median(25%,75%)	0.321 (0.187,0.542)	0.345 (0.210,0.568)
486			Min.,Max.	0.001, 8.906	0.016, 3.736
487	WF_6_post_O_Tetrafoil		N	868	79	0.0155851	*
488			Mean±SD	0.499±0.621	0.349±0.370
489			Median(25%,75%)	0.268 (0.145,0.568)	0.193 (0.115,0.437)
490			Min.,Max.	0.002, 4.887	0.032, 1.563
491	WF_6_post_O_2ndAstig		N	868	79	0.898461
492			Mean±SD	0.461±0.619	0.388±0.419
493			Median(25%,75%)	0.221 (0.106,0.554)	0.222 (0.124,0.498)
494			Min.,Max.	0.002, 4.519	0.006, 1.908
495	WF_6_post_O_Spherical		N	868	79	0.000394175	*
496			Mean±SD	0.483±0.804	0.560±0.552
497			Median(25%,75%)	0.237 (0.049,0.600)	0.398 (0.239,0.697)
498			Min.,Max.	-1.726, 5.802	-0.046, 3.009
499	WF_6_post_C_Astigmatism		N	868	79	1.62276e-07	*	*
500			Mean±SD	-0.623±0.433	-0.396±0.238
501			Median(25%,75%)	-0.559 (-0.808,-0.349)	-0.369 (-0.561,-0.217)
502			Min.,Max.	-5.850, -0.030	-1.049, -0.051
503	WF_6_post_C_TotalHOA		N	868	79	0.000798239	*
504			Mean±SD	0.580±0.435	0.494±0.181
505			Median(25%,75%)	0.508 (0.427,0.617)	0.447 (0.383,0.547)
506			Min.,Max.	0.231, 8.094	0.291, 1.538
507	WF_6_post_C_Third		N	868	79	0.3196
508			Mean±SD	0.390±0.310	0.358±0.192
509			Median(25%,75%)	0.340 (0.248,0.446)	0.311 (0.236,0.426)
510			Min.,Max.	0.065, 5.241	0.083, 1.449
511	WF_6_post_C_Fourth		N	868	79	2.35497e-07	*	*
512			Mean±SD	0.368±0.249	0.293±0.093
513			Median(25%,75%)	0.330 (0.280,0.390)	0.273 (0.235,0.342)
514			Min.,Max.	0.148, 4.972	0.142, 0.779
515	WF_6_post_C_Trefoil		N	868	79	0.00964185	*
516			Mean±SD	0.278±0.236	0.232±0.179
517			Median(25%,75%)	0.240 (0.152,0.335)	0.193 (0.127,0.281)
518			Min.,Max.	0.009, 3.059	0.020, 1.296
519	WF_6_post_C_Coma		N	868	79	0.0963217
520			Mean±SD	0.245±0.235	0.249±0.128
521			Median(25%,75%)	0.203 (0.131,0.303)	0.249 (0.150,0.327)
522			Min.,Max.	0.007, 4.256	0.047, 0.648
523	WF_6_post_C_Tetrafoil		N	868	79	6.48479e-12	*	*
524			Mean±SD	0.169±0.180	0.088±0.062
525			Median(25%,75%)	0.131 (0.085,0.203)	0.073 (0.044,0.111)
526			Min.,Max.	0.003, 3.004	0.008, 0.290
527	WF_6_post_C_2ndAstig		N	868	79	0.30743
528			Mean±SD	0.100±0.158	0.078±0.049
529			Median(25%,75%)	0.073 (0.046,0.112)	0.066 (0.045,0.104)
530			Min.,Max.	0.001, 2.983	0.007, 0.295
531	WF_6_post_C_Spherical		N	868	79	0.00723248	*
532			Mean±SD	0.274±0.162	0.233±0.143
533			Median(25%,75%)	0.271 (0.221,0.328)	0.243 (0.183,0.308)
534			Min.,Max.	-2.607, 1.469	-0.761, 0.433
535	WF_6_post_I_Astigmatism		N	868	79	0.778224
536			Mean±SD	-1.044±1.534	-0.920±1.183
537			Median(25%,75%)	-0.559 (-1.078,-0.344)	-0.524 (-0.901,-0.361)
538			Min.,Max.	-18.812, -0.038	-8.062, -0.040
539	WF_6_post_I_TotalHOA		N	868	79	0.106161
540			Mean±SD	1.217±1.423	1.014±1.039
541			Median(25%,75%)	0.632 (0.429,1.389)	0.611 (0.332,1.244)
542			Min.,Max.	0.224, 13.532	0.190, 6.525
543	WF_6_post_I_Third		N	868	79	0.706481
544			Mean±SD	0.629±0.847	0.580±0.743
545			Median(25%,75%)	0.383 (0.243,0.687)	0.390 (0.245,0.617)
546			Min.,Max.	0.030, 11.317	0.104, 6.130
547	WF_6_post_I_Fourth		N	868	79	0.0119051	*
548			Mean±SD	0.869±1.093	0.664±0.727
549			Median(25%,75%)	0.388 (0.263,1.014)	0.322 (0.168,0.946)
550			Min.,Max.	0.086, 8.656	0.054, 3.464
551	WF_6_post_I_Trefoil		N	868	79	0.269136
552			Mean±SD	0.379±0.545	0.334±0.548
553			Median(25%,75%)	0.215 (0.112,0.434)	0.183 (0.104,0.391)
554			Min.,Max.	0.002, 6.931	0.012, 4.524
555	WF_6_post_I_Coma		N	868	79	0.8187
556			Mean±SD	0.465±0.676	0.441±0.529
557			Median(25%,75%)	0.286 (0.169,0.496)	0.289 (0.175,0.519)
558			Min.,Max.	0.009, 8.946	0.025, 4.137
559	WF_6_post_I_Tetrafoil		N	868	79	0.0958068
560			Mean±SD	0.466±0.639	0.322±0.362
561			Median(25%,75%)	0.210 (0.097,0.550)	0.168 (0.078,0.440)
562			Min.,Max.	0.004, 4.979	0.014, 1.446
563	WF_6_post_I_2ndAstig		N	868	79	0.727022
564			Mean±SD	0.455±0.645	0.369±0.431
565			Median(25%,75%)	0.203 (0.088,0.552)	0.195 (0.098,0.445)
566			Min.,Max.	0.004, 4.627	0.019, 1.893
567	WF_6_post_I_Spherical		N	868	79	6.32009e-06	*	*
568			Mean±SD	0.209±0.810	0.327±0.556
569			Median(25%,75%)	-0.041 (-0.207,0.272)	0.117 (-0.004,0.495)
570			Min.,Max.	-2.038, 5.647	-0.284, 2.835
571	Pupil Diameter_pre		N	860	86	0.805303
572			Mean±SD	4.743±0.919	4.706±0.694
573			Median(25%,75%)	4.736 (4.045,5.391)	4.775 (4.216,5.127)
574			Min.,Max.	2.198, 7.916	3.366, 6.201
575	Pupil Diameter_post		N	980	82	0.00582908	*
576			Mean±SD	4.480±0.871	4.715±0.777
577			Median(25%,75%)	4.414 (3.880,5.014)	4.752 (4.125,5.257)
578			Min.,Max.	2.262, 8.014	2.413, 6.308
579	C_6.3_pre		N	1249	120	3.53798e-09	*	*
580			Mean±SD	0.037±0.042	0.027±0.046
581			Median(25%,75%)	0.030 (0.020,0.040)	0.020 (0.014,0.030)
582			Min.,Max.	0.010, 0.500	0.010, 0.500
583	C_4.0_pre		N	1249	120	8.45122e-12	*	*
584			Mean±SD	0.048±0.057	0.032±0.053
585			Median(25%,75%)	0.030 (0.020,0.060)	0.020 (0.014,0.030)
586			Min.,Max.	0.010, 0.500	0.010, 0.500
587	C_2.5_pre		N	1249	120	8.90207e-11	*	*
588			Mean±SD	0.066±0.077	0.042±0.061
589			Median(25%,75%)	0.040 (0.030,0.080)	0.030 (0.020,0.040)
590			Min.,Max.	0.010, 0.500	0.010, 0.500
591	C_1.6_pre		N	1249	120	9.89836e-11	*	*
592			Mean±SD	0.105±0.101	0.065±0.070
593			Median(25%,75%)	0.060 (0.040,0.110)	0.040 (0.030,0.080)
594			Min.,Max.	0.014, 0.500	0.014, 0.500
595	C_1.0_pre		N	1249	120	9.23602e-12	*	*
596			Mean±SD	0.197±0.138	0.128±0.110
597			Median(25%,75%)	0.160 (0.080,0.230)	0.080 (0.060,0.160)
598			Min.,Max.	0.014, 0.500	0.030, 0.500
599	C_0.7_pre		N	1247	120	9.17096e-12	*	*
600			Mean±SD	0.350±0.139	0.254±0.148
601			Median(25%,75%)	0.320 (0.230,0.500)	0.230 (0.110,0.320)
602			Min.,Max.	0.020, 0.500	0.040, 0.500
603	C_6.3_post		N	1167	106	6.09644e-15	*	*
604			Mean±SD	0.028±0.020	0.019±0.010
605			Median(25%,75%)	0.030 (0.020,0.030)	0.014 (0.014,0.020)
606			Min.,Max.	0.010, 0.500	0.010, 0.060
607	C_4.0_post		N	1167	106	2.34008e-22	*	*
608			Mean±SD	0.039±0.019	0.024±0.013
609			Median(25%,75%)	0.030 (0.030,0.040)	0.020 (0.014,0.030)
610			Min.,Max.	0.010, 0.320	0.010, 0.080
611	C_2.5_post		N	1167	106	1.96125e-23	*	*
612			Mean±SD	0.054±0.026	0.033±0.019
613			Median(25%,75%)	0.060 (0.040,0.060)	0.030 (0.020,0.040)
614			Min.,Max.	0.014, 0.320	0.010, 0.110
615	C_1.6_post		N	1167	106	8.28415e-19	*	*
616			Mean±SD	0.092±0.049	0.062±0.051
617			Median(25%,75%)	0.080 (0.060,0.110)	0.060 (0.040,0.060)
618			Min.,Max.	0.020, 0.500	0.020, 0.320
619	C_1.0_post		N	1167	106	2.8264e-21	*	*
620			Mean±SD	0.182±0.094	0.117±0.095
621			Median(25%,75%)	0.160 (0.110,0.230)	0.080 (0.060,0.110)
622			Min.,Max.	0.030, 0.500	0.040, 0.500
623	C_0.7_post		N	1164	105	4.47821e-16	*	*
624			Mean±SD	0.357±0.123	0.252±0.112
625			Median(25%,75%)	0.320 (0.230,0.500)	0.230 (0.160,0.320)
626			Min.,Max.	0.060, 0.500	0.080, 0.500
627	G_6.3_pre		N	1234	120	3.3511e-08	*	*
628			Mean±SD	0.075±0.094	0.044±0.063
629			Median(25%,75%)	0.040 (0.030,0.080)	0.030 (0.020,0.040)
630			Min.,Max.	0.010, 0.500	0.010, 0.500
631	G_4.0_pre		N	1234	120	2.06864e-09	*	*
632			Mean±SD	0.091±0.100	0.053±0.069
633			Median(25%,75%)	0.060 (0.030,0.110)	0.030 (0.020,0.060)
634			Min.,Max.	0.010, 0.500	0.010, 0.450
635	G_2.5_pre		N	1234	120	8.05069e-09	*	*
636			Mean±SD	0.120±0.124	0.071±0.090
637			Median(25%,75%)	0.070 (0.040,0.160)	0.040 (0.030,0.080)
638			Min.,Max.	0.010, 0.500	0.014, 0.500
639	G_1.6_pre		N	1234	120	1.84786e-10	*	*
640			Mean±SD	0.174±0.148	0.103±0.105
641			Median(25%,75%)	0.110 (0.060,0.230)	0.060 (0.040,0.110)
642			Min.,Max.	0.010, 0.500	0.020, 0.500
643	G_1.0_pre		N	1234	120	2.55882e-09	*	*
644			Mean±SD	0.274±0.163	0.188±0.147
645			Median(25%,75%)	0.230 (0.110,0.450)	0.135 (0.080,0.230)
646			Min.,Max.	0.010, 0.500	0.030, 0.500
647	G_0.7_pre		N	1233	120	1.60887e-09	*	*
648			Mean±SD	0.403±0.127	0.322±0.149
649			Median(25%,75%)	0.500 (0.320,0.500)	0.320 (0.160,0.500)
650			Min.,Max.	0.010, 0.500	0.080, 0.500
651	G_6.3_post		N	1167	106	6.81214e-10	*	*
652			Mean±SD	0.034±0.026	0.024±0.016
653			Median(25%,75%)	0.030 (0.020,0.040)	0.020 (0.014,0.030)
654			Min.,Max.	0.010, 0.500	0.010, 0.110
655	G_4.0_post		N	1167	106	7.47102e-13	*	*
656			Mean±SD	0.048±0.033	0.033±0.024
657			Median(25%,75%)	0.040 (0.030,0.060)	0.030 (0.020,0.040)
658			Min.,Max.	0.010, 0.450	0.010, 0.160
659	G_2.5_post		N	1167	106	2.58457e-16	*	*
660			Mean±SD	0.069±0.046	0.048±0.052
661			Median(25%,75%)	0.060 (0.040,0.080)	0.030 (0.030,0.060)
662			Min.,Max.	0.010, 0.500	0.014, 0.450
663	G_1.6_post		N	1167	106	8.15416e-14	*	*
664			Mean±SD	0.118±0.076	0.080±0.070
665			Median(25%,75%)	0.110 (0.060,0.160)	0.060 (0.040,0.080)
666			Min.,Max.	0.010, 0.500	0.020, 0.500
667	G_1.0_post		N	1167	106	9.84363e-13	*	*
668			Mean±SD	0.224±0.119	0.154±0.109
669			Median(25%,75%)	0.230 (0.160,0.320)	0.110 (0.080,0.160)
670			Min.,Max.	0.010, 0.500	0.020, 0.500
671	G_0.7_post		N	1167	106	3.84345e-11	*	*
672			Mean±SD	0.392±0.118	0.306±0.132
673			Median(25%,75%)	0.450 (0.320,0.500)	0.320 (0.230,0.450)
674			Min.,Max.	0.010, 0.500	0.080, 0.500
675	General_Health_pre		N	546	59	0.954252
676			Mean±SD	60.219±14.566	60.407±15.062
677			Median(25%,75%)	60.000 (50.000,65.000)	60.000 (50.000,65.000)
678			Min.,Max.	10.000, 100.000	28.000, 100.000
679	General_Vision_pre		N	546	59	0.00267965	*
680			Mean±SD	59.419±14.956	63.983±14.640
681			Median(25%,75%)	60.000 (50.000,70.000)	65.000 (55.000,75.000)
682			Min.,Max.	20.000, 90.000	25.000, 95.000
683	Peripheral_Vision_pre		N	544	59	0.96528
684			Mean±SD	77.089±21.589	77.542±19.445
685			Median(25%,75%)	75.000 (50.000,100.000)	75.000 (56.250,100.000)
686			Min.,Max.	0.000, 100.000	50.000, 100.000
687	Ocular_Pain_pre		N	546	59	0.0298643	*
688			Mean±SD	81.325±18.505	86.017±13.892
689			Median(25%,75%)	88.000 (75.000,100.000)	88.000 (75.000,100.000)
690			Min.,Max.	13.000, 100.000	38.000, 100.000
691	Color_Vision_pre		N	543	58	0.0401301	*
692			Mean±SD	93.100±12.261	95.690±9.484
693			Median(25%,75%)	100.000 (75.000,100.000)	100.000 (100.000,100.000)
694			Min.,Max.	50.000, 100.000	75.000, 100.000
695	Role_Limitation_pre		N	546	59	0.778083
696			Mean±SD	85.081±16.555	85.966±14.078
697			Median(25%,75%)	88.000 (75.000,100.000)	94.000 (75.000,98.500)
698			Min.,Max.	13.000, 100.000	50.000, 100.000
699	Mental_Health_pre		N	546	59	0.00526995	*
700			Mean±SD	77.735±17.927	81.610±17.770
701			Median(25%,75%)	80.000 (70.000,90.000)	90.000 (75.000,95.000)
702			Min.,Max.	5.000, 100.000	30.000, 100.000
703	Social_Function_pre		N	546	59	0.653583
704			Mean±SD	89.526±12.089	90.712±10.171
705			Median(25%,75%)	92.000 (83.000,100.000)	92.000 (83.000,100.000)
706			Min.,Max.	33.000, 100.000	58.000, 100.000
707	Dependence_pre		N	546	59	0.128031
708			Mean±SD	92.128±13.924	94.847±9.484
709			Median(25%,75%)	100.000 (88.000,100.000)	100.000 (94.000,100.000)
710			Min.,Max.	0.000, 100.000	56.000, 100.000
711	Near_Vision_pre		N	546	59	0.018732	*
712			Mean±SD	77.096±14.148	80.220±16.316
713			Median(25%,75%)	79.000 (67.000,88.000)	79.000 (71.000,96.000)
714			Min.,Max.	35.000, 100.000	30.000, 100.000
715	Driving_General_pre		N	461	57	0.12523
716			Mean±SD	72.341±18.157	74.877±18.518
717			Median(25%,75%)	75.000 (63.000,83.000)	75.000 (67.000,92.000)
718			Min.,Max.	0.000, 100.000	25.000, 100.000
719	Distance_Vision_pre		N	546	59	0.0239467	*
720			Mean±SD	77.313±14.493	80.881±13.286
721			Median(25%,75%)	79.000 (67.000,88.000)	81.000 (71.000,92.000)
722			Min.,Max.	25.000, 100.000	50.000, 100.000
723	General_Health_post		N	531	52	0.174194
724			Mean±SD	63.857±15.766	66.038±16.497
725			Median(25%,75%)	65.000 (55.000,78.000)	65.000 (58.750,78.000)
726			Min.,Max.	0.000, 100.000	28.000, 100.000
727	General_Vision_post		N	531	52	0.546711
728			Mean±SD	79.388±12.362	80.096±13.201
729			Median(25%,75%)	80.000 (75.000,85.000)	80.000 (75.000,86.250)
730			Min.,Max.	25.000, 100.000	50.000, 100.000
731	Peripheral_Vision_post		N	531	52	0.000709634	*
732			Mean±SD	91.808±14.440	86.058±18.704
733			Median(25%,75%)	100.000 (75.000,100.000)	100.000 (75.000,100.000)
734			Min.,Max.	25.000, 100.000	25.000, 100.000
735	Ocular_Pain_post		N	531	52	0.293188
736			Mean±SD	86.695±15.630	84.596±17.151
737			Median(25%,75%)	88.000 (75.000,100.000)	88.000 (75.000,100.000)
738			Min.,Max.	25.000, 100.000	38.000, 100.000
739	Color_Vision_post		N	530	52	0.0708913
740			Mean±SD	96.651±9.057	95.192±9.901
741			Median(25%,75%)	100.000 (100.000,100.000)	100.000 (100.000,100.000)
742			Min.,Max.	25.000, 100.000	75.000, 100.000
743	Role_Limitation_post		N	531	52	0.324863
744			Mean±SD	93.597±12.539	92.154±13.685
745			Median(25%,75%)	100.000 (94.000,100.000)	100.000 (88.000,100.000)
746			Min.,Max.	0.000, 100.000	50.000, 100.000
747	Mental_Health_post		N	531	52	0.853583
748			Mean±SD	91.234±14.033	90.673±13.184
749			Median(25%,75%)	95.000 (90.000,100.000)	95.000 (85.000,100.000)
750			Min.,Max.	10.000, 100.000	55.000, 100.000
751	Social_Function_post		N	531	52	0.00372335	*
752			Mean±SD	96.156±7.516	93.942±9.029
753			Median(25%,75%)	100.000 (92.000,100.000)	100.000 (92.000,100.000)
754			Min.,Max.	67.000, 100.000	75.000, 100.000
755	Dependence_post		N	531	52	0.163501
756			Mean±SD	97.456±8.609	97.288±7.201
757			Median(25%,75%)	100.000 (100.000,100.000)	100.000 (100.000,100.000)
758			Min.,Max.	0.000, 100.000	56.000, 100.000
759	Near_Vision_post		N	531	52	0.0665046
760			Mean±SD	89.454±11.689	87.288±13.016
761			Median(25%,75%)	92.000 (83.000,100.000)	90.000 (79.000,96.000)
762			Min.,Max.	33.000, 100.000	46.000, 100.000
763	Driving_General_post		N	447	50	0.706653
764			Mean±SD	82.951±16.288	84.180±14.126
765			Median(25%,75%)	83.000 (75.000,92.000)	83.000 (75.000,100.000)
766			Min.,Max.	0.000, 100.000	42.000, 100.000
767	Distance_Vision_post		N	531	52	0.0899671
768			Mean±SD	92.535±9.565	90.635±10.463
769			Median(25%,75%)	96.000 (88.000,100.000)	95.500 (83.000,100.000)
770			Min.,Max.	33.000, 100.000	60.000, 100.000
771	25-item_pre		N	546	59	0.0328256	*
772			Mean±SD	78.632±10.660	81.102±9.521
773			Median(25%,75%)	80.000 (73.000,87.000)	81.000 (74.000,89.000)
774			Min.,Max.	25.000, 99.000	58.000, 97.000
775	25-item_post		N	531	52	0.168631
776			Mean±SD	88.606±8.258	87.327±9.079
777			Median(25%,75%)	91.000 (86.000,94.000)	89.500 (84.750,94.000)
778			Min.,Max.	46.000, 100.000	59.000, 100.000
779	Driving_Daytime_pre		N	428	53	0.692305
780			Mean±SD	90.070±14.229	89.623±14.171
781			Median(25%,75%)	100.000 (75.000,100.000)	100.000 (75.000,100.000)
782			Min.,Max.	50.000, 100.000	50.000, 100.000
783	Driving_Daytime_post		N	409	49	0.414061
784			Mean±SD	96.149±9.198	95.408±9.730
785			Median(25%,75%)	100.000 (100.000,100.000)	100.000 (100.000,100.000)
786			Min.,Max.	50.000, 100.000	75.000, 100.000
787	Driving_Nighttime_pre		N	430	55	0.162023
788			Mean±SD	62.500±24.530	65.909±24.119
789			Median(25%,75%)	75.000 (50.000,75.000)	75.000 (50.000,75.000)
790			Min.,Max.	0.000, 100.000	0.000, 100.000
791	Driving_Nighttime_post		N	408	44	0.7492
792			Mean±SD	71.936±23.946	74.432±18.170
793			Median(25%,75%)	75.000 (50.000,100.000)	75.000 (75.000,75.000)
794			Min.,Max.	0.000, 100.000	25.000, 100.000
795	Driving_Adverse_Conditions_pre		N	427	55	0.0613726
796			Mean±SD	65.984±22.597	69.545±26.096
797			Median(25%,75%)	75.000 (50.000,75.000)	75.000 (50.000,100.000)
798			Min.,Max.	0.000, 100.000	0.000, 100.000
799	Driving_Adverse_Conditions_post		N	409	47	0.349567
800			Mean±SD	81.663±20.172	79.255±22.191
801			Median(25%,75%)	75.000 (75.000,100.000)	75.000 (75.000,100.000)
802			Min.,Max.	0.000, 100.000	0.000, 100.000
803	Spectacle Dependence_Distance_pre	NonUse	N(%)	182 (40.7)	21 (36.2)	0.144715
804		Sometimes	N(%)	46 (10.3)	11 (19.0)
805		Always	N(%)	219 (49.0)	26 (44.8)
806	Spectacle Dependence_Intermediate_pre	NonUse	N(%)	211 (47.1)	30 (51.7)	0.735588
807		Sometimes	N(%)	35 (7.8)	5 (8.6)
808		Always	N(%)	202 (45.1)	23 (39.7)
809	Spectacle Dependence_Near_pre	NonUse	N(%)	111 (24.8)	14 (24.1)	0.668054
810		Sometimes	N(%)	72 (16.1)	12 (20.7)
811		Always	N(%)	265 (59.2)	32 (55.2)
812	Spectacle Dependence_Distance_post	NonUse	N(%)	496 (94.8)	47 (95.9)	0.758955
813		Sometimes	N(%)	7 (1.3)	1 (2.0)
814		Always	N(%)	20 (3.8)	1 (2.0)
815	Spectacle Dependence_Intermediate_post	NonUse	N(%)	500 (95.4)	48 (98.0)	0.627139
816		Sometimes	N(%)	8 (1.5)	0 (0.0)
817		Always	N(%)	16 (3.1)	1 (2.0)
818	Spectacle Dependence_Near_post	NonUse	N(%)	444 (84.6)	42 (85.7)	0.970431
819		Sometimes	N(%)	56 (10.7)	5 (10.2)
820		Always	N(%)	25 (4.8)	2 (4.1)
*p<0.05, ** p<0.00024(=0.05/207)
