# Supplementary material for: Comparison of visual performance between diffractive bifocal and diffractive trifocal intraocular lenses
Source: Sci Rep. 2024 Mar 4;14:5292. doi: 10.1038/s41598-024-55926-5 (PMC10912743; doi:10.1038/s41598-024-55926-5)
Supplement: Supplementary file 3 — Supplementary Table S2. [file 41598_2024_55926_MOESM3_ESM.xlsx]

## Sheet: Supplementary Table S2(A)
Supplementary Table S2 (A)
			Coefficients
No	Response	Variables	Beta	95%CI_L	95%CI_U	P value (Wald test)
1	UDVA_post	Intercept	-0.516064	-0.692167	-0.339961	1.34161e-08	*	*
2	UDVA_post	IOL(TFNT00)	0.00954603	-0.0197866	0.0388787	0.523772
3	UDVA_post	Sex(M)	0.00834224	-0.0111439	0.0278283	0.401706
4	UDVA_post	Age	0.00328125	0.0021797	0.00438279	8.01568e-09	*	*
5	UDVA_post	SE	-0.0231404	-0.0396349	-0.00664586	0.00604557	*
6	UDVA_post	CYL	-0.051196	-0.0723429	-0.030049	2.30923e-06	*	*
7	UDVA_post	Corneal Astigmatism	-0.0137141	-0.035513	0.00808468	0.217767
8	UDVA_post	Axial Length	0.0063339	0.000683559	0.0119842	0.0283199	*
9	UDVA_post	WF_4_post_C_Astigmatism	-0.0355423	-0.0645876	-0.00649703	0.0166032	*
10	UDVA_post	WF_4_post_C_TotalHOA	-0.0762367	-1.04792	0.895447	0.877808
11	UDVA_post	WF_4_post_C_Third	0.311437	-0.706586	1.32946	0.548871
12	UDVA_post	WF_4_post_C_Fourth	0.242754	-0.501121	0.986628	0.522535
13	UDVA_post	WF_4_post_C_Trefoil	-0.372904	-0.917078	0.171269	0.179472
14	UDVA_post	WF_4_post_C_Coma	-0.0545844	-0.509817	0.400648	0.814237
15	UDVA_post	WF_4_post_C_Tetrafoil	-0.106284	-0.488924	0.276357	0.586252
16	UDVA_post	WF_4_post_C_2ndAstig	0.272572	-0.12293	0.668073	0.177006
17	UDVA_post	WF_4_post_C_Spherical	0.0501406	-0.190088	0.290369	0.68254
18	UDVA_post	WF_6_post_C_Astigmatism	0.0253083	-0.0145187	0.0651353	0.213174
19	UDVA_post	WF_6_post_C_TotalHOA	-0.0621155	-0.261592	0.137361	0.541748
20	UDVA_post	WF_6_post_C_Third	0.062132	-0.270413	0.394677	0.714276
21	UDVA_post	WF_6_post_C_Fourth	0.0826078	-0.101815	0.267031	0.380137
22	UDVA_post	WF_6_post_C_Trefoil	0.00226812	-0.250983	0.25552	0.985998
23	UDVA_post	WF_6_post_C_Coma	0.000705253	-0.232394	0.233805	0.995269
24	UDVA_post	WF_6_post_C_Tetrafoil	-0.00212785	-0.121507	0.117251	0.972136
25	UDVA_post	WF_6_post_C_2ndAstig	-0.0294118	-0.177897	0.119074	0.697905
26	UDVA_post	WF_6_post_C_Spherical	-0.0232325	-0.0832294	0.0367644	0.448008
27	UDVA_post	Pupil Diameter_post	0.0036845	-0.00571602	0.013085	0.442527
28	CDVA_post	Intercept	-0.353356	-0.444825	-0.261888	1.07008e-13	*	*
29	CDVA_post	IOL(TFNT00)	0.014496	-0.000864895	0.0298569	0.0647956
30	CDVA_post	Sex(M)	0.00207333	-0.00814822	0.0122949	0.691077
31	CDVA_post	Age	0.00201721	0.00144135	0.00259307	1.45917e-11	*	*
32	CDVA_post	SE	-0.014253	-0.0221632	-0.00634281	0.000427094	*	*
33	CDVA_post	CYL	-0.0178349	-0.027798	-0.00787178	0.000466583	*	*
34	CDVA_post	Corneal Astigmatism	-0.0031079	-0.0133143	0.00709846	0.550732
35	CDVA_post	Axial Length	0.00213894	-0.00080051	0.00507839	0.15422
36	CDVA_post	WF_4_post_C_Astigmatism	-0.0108786	-0.0245381	0.00278088	0.118787
37	CDVA_post	WF_4_post_C_TotalHOA	-0.235063	-0.689159	0.219033	0.310506
38	CDVA_post	WF_4_post_C_Third	0.299941	-0.176692	0.776573	0.217666
39	CDVA_post	WF_4_post_C_Fourth	0.117002	-0.22881	0.462814	0.507372
40	CDVA_post	WF_4_post_C_Trefoil	-0.0724327	-0.326338	0.181473	0.576177
41	CDVA_post	WF_4_post_C_Coma	-0.0410697	-0.252544	0.170405	0.703539
42	CDVA_post	WF_4_post_C_Tetrafoil	-0.0117973	-0.189312	0.165718	0.896386
43	CDVA_post	WF_4_post_C_2ndAstig	0.110559	-0.073021	0.29414	0.238094
44	CDVA_post	WF_4_post_C_Spherical	0.0353644	-0.0770912	0.14782	0.537767
45	CDVA_post	WF_6_post_C_Astigmatism	0.0202736	0.00163242	0.0389148	0.0332399	*
46	CDVA_post	WF_6_post_C_TotalHOA	0.125056	0.0312801	0.218833	0.00906475	*
47	CDVA_post	WF_6_post_C_Third	0.03572	-0.118676	0.190116	0.65031
48	CDVA_post	WF_6_post_C_Fourth	-0.0756559	-0.162914	0.0116024	0.0894915
49	CDVA_post	WF_6_post_C_Trefoil	-0.0959732	-0.213879	0.0219329	0.110899
50	CDVA_post	WF_6_post_C_Coma	-0.0735966	-0.181754	0.0345611	0.182576
51	CDVA_post	WF_6_post_C_Tetrafoil	-0.00863657	-0.0643602	0.0470871	0.76135
52	CDVA_post	WF_6_post_C_2ndAstig	-0.0375982	-0.107482	0.0322856	0.29186
53	CDVA_post	WF_6_post_C_Spherical	-0.015261	-0.043448	0.0129259	0.288813
54	CDVA_post	Pupil Diameter_post	0.00209484	-0.0025883	0.00677797	0.380805
55	UIVA_post	Intercept	-0.229451	-0.49317	0.0342688	0.0886175
56	UIVA_post	IOL(TFNT00)	-0.103037	-0.146462	-0.0596116	4.10233e-06	*	*
57	UIVA_post	Sex(M)	-0.022317	-0.0522672	0.00763315	0.144713
58	UIVA_post	Age	0.0034912	0.00179747	0.00518493	6.04368e-05	*	*
59	UIVA_post	SE	-0.0536153	-0.075888	-0.0313427	2.6903e-06	*	*
60	UIVA_post	CYL	-0.0426627	-0.0696014	-0.0157241	0.00196462	*
61	UIVA_post	Corneal Astigmatism	-0.00856683	-0.035708	0.0185743	0.536295
62	UIVA_post	Axial Length	0.00583881	-0.00265961	0.0143372	0.178588
63	UIVA_post	WF_4_post_C_Astigmatism	-0.0389953	-0.076303	-0.00168752	0.0407661	*
64	UIVA_post	WF_4_post_C_TotalHOA	0.103754	-1.10754	1.31505	0.86671
65	UIVA_post	WF_4_post_C_Third	0.498455	-0.770586	1.7675	0.441584
66	UIVA_post	WF_4_post_C_Fourth	-0.129268	-1.03979	0.781255	0.780876
67	UIVA_post	WF_4_post_C_Trefoil	-0.465274	-1.14589	0.215338	0.180629
68	UIVA_post	WF_4_post_C_Coma	-0.360186	-0.935947	0.215575	0.220479
69	UIVA_post	WF_4_post_C_Tetrafoil	-0.107508	-0.578163	0.363147	0.654475
70	UIVA_post	WF_4_post_C_2ndAstig	0.345451	-0.142242	0.833143	0.165398
71	UIVA_post	WF_4_post_C_Spherical	-0.0390985	-0.330261	0.252064	0.792456
72	UIVA_post	WF_6_post_C_Astigmatism	0.0421105	-0.00867704	0.092898	0.104472
73	UIVA_post	WF_6_post_C_TotalHOA	-0.0330791	-0.288535	0.222377	0.799704
74	UIVA_post	WF_6_post_C_Third	-0.00469018	-0.426998	0.417618	0.982638
75	UIVA_post	WF_6_post_C_Fourth	0.0035113	-0.241471	0.248494	0.977594
76	UIVA_post	WF_6_post_C_Trefoil	0.0390387	-0.280531	0.358608	0.810826
77	UIVA_post	WF_6_post_C_Coma	0.0495305	-0.245441	0.344502	0.74215
78	UIVA_post	WF_6_post_C_Tetrafoil	0.102774	-0.0564162	0.261964	0.206042
79	UIVA_post	WF_6_post_C_2ndAstig	-0.0309391	-0.220646	0.158768	0.749299
80	UIVA_post	WF_6_post_C_Spherical	-0.0286858	-0.105156	0.0477848	0.462371
81	UIVA_post	Pupil Diameter_post	0.00667084	-0.00661061	0.0199523	0.325134
82	CIVA_post	Intercept	-0.037373	-0.185787	0.111041	0.621777
83	CIVA_post	IOL(TFNT00)	-0.01858	-0.0435678	0.0064077	0.145551
84	CIVA_post	Sex(M)	0.00153416	-0.0157445	0.0188128	0.861906
85	CIVA_post	Age	0.00140054	0.000429137	0.00237194	0.00487323	*
86	CIVA_post	SE	-0.00203682	-0.012355	0.00828136	0.698915
87	CIVA_post	CYL	-0.0179295	-0.0299484	-0.0059106	0.00355624	*
88	CIVA_post	Corneal Astigmatism	-0.00720603	-0.0192628	0.0048507	0.241782
89	CIVA_post	Axial Length	-0.00164312	-0.00643536	0.00314913	0.501797
90	CIVA_post	WF_4_post_C_Astigmatism	-0.00981968	-0.026462	0.00682263	0.247831
91	CIVA_post	WF_4_post_C_TotalHOA	0.0251419	-0.510801	0.561085	0.926765
92	CIVA_post	WF_4_post_C_Third	-0.0394613	-0.601866	0.522943	0.890653
93	CIVA_post	WF_4_post_C_Fourth	-0.0514943	-0.451262	0.348274	0.80075
94	CIVA_post	WF_4_post_C_Trefoil	0.072513	-0.226339	0.371365	0.634522
95	CIVA_post	WF_4_post_C_Coma	-0.0186181	-0.270493	0.233257	0.884847
96	CIVA_post	WF_4_post_C_Tetrafoil	0.0278865	-0.177767	0.23354	0.790489
97	CIVA_post	WF_4_post_C_2ndAstig	0.0575208	-0.15514	0.270181	0.596177
98	CIVA_post	WF_4_post_C_Spherical	0.0267079	-0.102797	0.156213	0.686166
99	CIVA_post	WF_6_post_C_Astigmatism	0.0295584	0.00709572	0.052021	0.0100907	*
100	CIVA_post	WF_6_post_C_TotalHOA	0.124803	0.012761	0.236846	0.0293168	*
101	CIVA_post	WF_6_post_C_Third	0.158053	-0.0255332	0.341639	0.0919648
102	CIVA_post	WF_6_post_C_Fourth	-0.0831103	-0.19217	0.0259491	0.135661
103	CIVA_post	WF_6_post_C_Trefoil	-0.216758	-0.356619	-0.0768975	0.00247076	*
104	CIVA_post	WF_6_post_C_Coma	-0.160745	-0.28936	-0.0321302	0.0145411	*
105	CIVA_post	WF_6_post_C_Tetrafoil	0.0151088	-0.0558003	0.0860179	0.676338
106	CIVA_post	WF_6_post_C_2ndAstig	0.00726611	-0.077598	0.0921302	0.86677
107	CIVA_post	WF_6_post_C_Spherical	0.00804955	-0.0262868	0.0423859	0.646006
108	CIVA_post	Pupil Diameter_post	-0.000623281	-0.00731205	0.00606549	0.855115
109	UNVA_post	Intercept	-0.461028	-0.651172	-0.270884	2.39337e-06	*	*
110	UNVA_post	IOL(TFNT00)	0.0987453	0.0666326	0.130858	2.70207e-09	*	*
111	UNVA_post	Sex(M)	-0.00988195	-0.031353	0.0115891	0.367328
112	UNVA_post	Age	0.00405058	0.00284643	0.00525474	8.36982e-11	*	*
113	UNVA_post	SE	0.0373285	0.0217731	0.0528838	2.83404e-06	*	*
114	UNVA_post	CYL	-0.0505344	-0.069843	-0.0312259	3.39559e-07	*	*
115	UNVA_post	Corneal Astigmatism	-0.000885918	-0.0206111	0.0188393	0.929869
116	UNVA_post	Axial Length	0.0074312	0.00131255	0.0135498	0.0175322	*
117	UNVA_post	WF_4_post_C_Astigmatism	-0.0327796	-0.0593293	-0.00622983	0.0156781	*
118	UNVA_post	WF_4_post_C_TotalHOA	0.433365	-0.442756	1.30949	0.332509
119	UNVA_post	WF_4_post_C_Third	-0.475658	-1.39565	0.444339	0.311108
120	UNVA_post	WF_4_post_C_Fourth	-0.149976	-0.815273	0.515322	0.658698
121	UNVA_post	WF_4_post_C_Trefoil	0.0663297	-0.424379	0.557038	0.79111
122	UNVA_post	WF_4_post_C_Coma	0.0574397	-0.350288	0.465167	0.78251
123	UNVA_post	WF_4_post_C_Tetrafoil	0.0765577	-0.264274	0.417389	0.659843
124	UNVA_post	WF_4_post_C_2ndAstig	0.183457	-0.169153	0.536068	0.308078
125	UNVA_post	WF_4_post_C_Spherical	0.0520458	-0.165461	0.269553	0.639164
126	UNVA_post	WF_6_post_C_Astigmatism	0.023065	-0.0130861	0.059216	0.211373
127	UNVA_post	WF_6_post_C_TotalHOA	0.039462	-0.14196	0.220884	0.669948
128	UNVA_post	WF_6_post_C_Third	-0.00834733	-0.305008	0.288314	0.95603
129	UNVA_post	WF_6_post_C_Fourth	0.0221827	-0.147289	0.191654	0.79757
130	UNVA_post	WF_6_post_C_Trefoil	-0.00305841	-0.229698	0.223581	0.978904
131	UNVA_post	WF_6_post_C_Coma	-0.0226936	-0.230288	0.1849	0.830385
132	UNVA_post	WF_6_post_C_Tetrafoil	-0.0088006	-0.116148	0.0985469	0.872371
133	UNVA_post	WF_6_post_C_2ndAstig	-0.0190993	-0.154452	0.116254	0.78216
134	UNVA_post	WF_6_post_C_Spherical	-0.00637409	-0.0609514	0.0482032	0.81898
135	UNVA_post	Pupil Diameter_post	0.00724506	-0.0022012	0.0166913	0.133018
136	CNVA_post	Intercept	-0.180582	-0.299566	-0.0615982	0.00302316	*
137	CNVA_post	IOL(TFNT00)	0.00411185	-0.0160708	0.0242945	0.689784
138	CNVA_post	Sex(M)	-0.00939471	-0.0228961	0.00410671	0.173073
139	CNVA_post	Age	0.00194006	0.00118387	0.00269624	6.27635e-07	*	*
140	CNVA_post	SE	-0.0124134	-0.0217639	-0.00306284	0.00937803	*
141	CNVA_post	CYL	-0.0163074	-0.0278512	-0.0047636	0.00571967	*
142	CNVA_post	Corneal Astigmatism	0.00426036	-0.0074901	0.0160108	0.477465
143	CNVA_post	Axial Length	0.00255871	-0.00127173	0.00638915	0.190832
144	CNVA_post	WF_4_post_C_Astigmatism	-0.0183459	-0.0342028	-0.00248889	0.0235448	*
145	CNVA_post	WF_4_post_C_TotalHOA	0.193719	-0.327841	0.71528	0.466782
146	CNVA_post	WF_4_post_C_Third	-0.321141	-0.869131	0.22685	0.250971
147	CNVA_post	WF_4_post_C_Fourth	-0.11449	-0.50985	0.280871	0.570444
148	CNVA_post	WF_4_post_C_Trefoil	0.128593	-0.163256	0.420442	0.38801
149	CNVA_post	WF_4_post_C_Coma	0.11479	-0.127448	0.357028	0.353222
150	CNVA_post	WF_4_post_C_Tetrafoil	0.126508	-0.0758249	0.328842	0.220685
151	CNVA_post	WF_4_post_C_2ndAstig	0.0074201	-0.202006	0.216846	0.94465
152	CNVA_post	WF_4_post_C_Spherical	0.0538357	-0.07577	0.183441	0.415742
153	CNVA_post	WF_6_post_C_Astigmatism	0.0146686	-0.00686266	0.0361999	0.182068
154	CNVA_post	WF_6_post_C_TotalHOA	0.120942	0.0127326	0.229151	0.0286895	*
155	CNVA_post	WF_6_post_C_Third	0.014572	-0.161802	0.190946	0.87139
156	CNVA_post	WF_6_post_C_Fourth	-0.111709	-0.213004	-0.0104136	0.0308649	*
157	CNVA_post	WF_6_post_C_Trefoil	-0.0814896	-0.216233	0.0532535	0.236153
158	CNVA_post	WF_6_post_C_Coma	-0.0778912	-0.201238	0.0454554	0.21612
159	CNVA_post	WF_6_post_C_Tetrafoil	0.00684999	-0.0570009	0.0707009	0.833498
160	CNVA_post	WF_6_post_C_2ndAstig	0.0258496	-0.0549463	0.106645	0.530739
161	CNVA_post	WF_6_post_C_Spherical	0.00721564	-0.0253622	0.0397934	0.664286
162	CNVA_post	Pupil Diameter_post	0.00146619	-0.00430336	0.00723575	0.618507
163	WF_4_post_O_Astigmatism	Intercept	-0.484993	-1.71073	0.740741	0.438355
164	WF_4_post_O_Astigmatism	IOL(TFNT00)	0.034078	-0.182476	0.250632	0.757871
165	WF_4_post_O_Astigmatism	Sex(M)	-0.0609703	-0.204243	0.0823029	0.404612
166	WF_4_post_O_Astigmatism	Age	-0.0100572	-0.0180457	-0.00206861	0.013909	*
167	WF_4_post_O_Astigmatism	SE	0.0313228	-0.0948452	0.157491	0.62666
168	WF_4_post_O_Astigmatism	CYL	0.309008	0.143741	0.474275	0.000260695	*	*
169	WF_4_post_O_Astigmatism	Corneal Astigmatism	-0.00297341	-0.173573	0.167626	0.972755
170	WF_4_post_O_Astigmatism	Axial Length	0.0439232	0.00466937	0.0831769	0.0287112	*
171	WF_4_post_O_Astigmatism	WF_4_post_C_Astigmatism	0.139539	-0.0842045	0.363282	0.221861
172	WF_4_post_O_Astigmatism	WF_4_post_C_TotalHOA	-8.80328	-16.4287	-1.17785	0.0238634	*
173	WF_4_post_O_Astigmatism	WF_4_post_C_Third	5.37091	-2.42875	13.1706	0.177424
174	WF_4_post_O_Astigmatism	WF_4_post_C_Fourth	6.94112	1.15078	12.7314	0.0189893	*
175	WF_4_post_O_Astigmatism	WF_4_post_C_Trefoil	1.99225	-2.2167	6.2012	0.353764
176	WF_4_post_O_Astigmatism	WF_4_post_C_Coma	1.24034	-2.32947	4.81014	0.496023
177	WF_4_post_O_Astigmatism	WF_4_post_C_Tetrafoil	-2.38534	-5.29671	0.526027	0.108618
178	WF_4_post_O_Astigmatism	WF_4_post_C_2ndAstig	-3.01264	-6.01012	-0.0151674	0.0491223	*
179	WF_4_post_O_Astigmatism	WF_4_post_C_Spherical	-1.44943	-3.18721	0.288344	0.102407
180	WF_4_post_O_Astigmatism	WF_6_post_C_Astigmatism	0.468285	0.166775	0.769795	0.00239508	*
181	WF_4_post_O_Astigmatism	WF_6_post_C_TotalHOA	-0.554414	-2.08769	0.978857	0.478665
182	WF_4_post_O_Astigmatism	WF_6_post_C_Third	0.638061	-1.937	3.21312	0.627315
183	WF_4_post_O_Astigmatism	WF_6_post_C_Fourth	0.775483	-0.675214	2.22618	0.295016
184	WF_4_post_O_Astigmatism	WF_6_post_C_Trefoil	-0.112745	-2.04086	1.81537	0.908778
185	WF_4_post_O_Astigmatism	WF_6_post_C_Coma	0.0759576	-1.70142	1.85333	0.933262
186	WF_4_post_O_Astigmatism	WF_6_post_C_Tetrafoil	0.129669	-0.819071	1.07841	0.788845
187	WF_4_post_O_Astigmatism	WF_6_post_C_2ndAstig	0.122996	-1.01649	1.26248	0.832493
188	WF_4_post_O_Astigmatism	WF_6_post_C_Spherical	0.0605066	-0.387041	0.508055	0.791077
189	WF_4_post_O_Astigmatism	Pupil Diameter_post	-0.0448878	-0.114841	0.0250658	0.208963
190	WF_4_post_O_TotalHOA	Intercept	0.35979	0.0731407	0.646439	0.0141803	*
191	WF_4_post_O_TotalHOA	IOL(TFNT00)	0.00726926	-0.0440503	0.0585889	0.781405
192	WF_4_post_O_TotalHOA	Sex(M)	0.0067615	-0.0273558	0.0408788	0.697847
193	WF_4_post_O_TotalHOA	Age	0.000132575	-0.00175082	0.00201597	0.890316
194	WF_4_post_O_TotalHOA	SE	-0.0113189	-0.0360143	0.0133766	0.36922
195	WF_4_post_O_TotalHOA	CYL	-0.0292829	-0.0602902	0.00172432	0.0644917
196	WF_4_post_O_TotalHOA	Corneal Astigmatism	0.0230698	-0.0086738	0.0548135	0.154666
197	WF_4_post_O_TotalHOA	Axial Length	-0.00573074	-0.0149418	0.00348032	0.223182
198	WF_4_post_O_TotalHOA	WF_4_post_C_Astigmatism	0.019973	-0.022317	0.062263	0.354851
199	WF_4_post_O_TotalHOA	WF_4_post_C_TotalHOA	1.89041	0.487809	3.29301	0.00839809	*
200	WF_4_post_O_TotalHOA	WF_4_post_C_Third	-1.77777	-3.21203	-0.343522	0.0153238	*
201	WF_4_post_O_TotalHOA	WF_4_post_C_Fourth	-1.32724	-2.37978	-0.274693	0.0136509	*
202	WF_4_post_O_TotalHOA	WF_4_post_C_Trefoil	0.583389	-0.181366	1.34814	0.135246
203	WF_4_post_O_TotalHOA	WF_4_post_C_Coma	0.362116	-0.284809	1.00904	0.272912
204	WF_4_post_O_TotalHOA	WF_4_post_C_Tetrafoil	0.19104	-0.334402	0.716481	0.476286
205	WF_4_post_O_TotalHOA	WF_4_post_C_2ndAstig	0.544869	0.00304391	1.08669	0.0490562	*
206	WF_4_post_O_TotalHOA	WF_4_post_C_Spherical	0.221579	-0.0987114	0.54187	0.175465
207	WF_4_post_O_TotalHOA	WF_6_post_C_Astigmatism	-0.0316094	-0.0884311	0.0252124	0.275853
208	WF_4_post_O_TotalHOA	WF_6_post_C_TotalHOA	0.11989	-0.162277	0.402058	0.405193
209	WF_4_post_O_TotalHOA	WF_6_post_C_Third	0.269001	-0.198258	0.73626	0.259487
210	WF_4_post_O_TotalHOA	WF_6_post_C_Fourth	-0.14722	-0.42122	0.12678	0.292566
211	WF_4_post_O_TotalHOA	WF_6_post_C_Trefoil	-0.268214	-0.620215	0.0837864	0.135688
212	WF_4_post_O_TotalHOA	WF_6_post_C_Coma	-0.320515	-0.640366	-0.000662988	0.0498634	*
213	WF_4_post_O_TotalHOA	WF_6_post_C_Tetrafoil	0.0222835	-0.154515	0.199082	0.804937
214	WF_4_post_O_TotalHOA	WF_6_post_C_2ndAstig	0.0527712	-0.162731	0.268273	0.631371
215	WF_4_post_O_TotalHOA	WF_6_post_C_Spherical	-0.00773152	-0.091656	0.076193	0.856749
216	WF_4_post_O_TotalHOA	Pupil Diameter_post	-0.0267746	-0.0424449	-0.0111042	0.000851798	*
217	WF_4_post_O_Third	Intercept	0.2498	-0.0196823	0.519283	0.0697563
218	WF_4_post_O_Third	IOL(TFNT00)	0.000761479	-0.0474243	0.0489473	0.975302
219	WF_4_post_O_Third	Sex(M)	0.00693578	-0.0250887	0.0389602	0.671379
220	WF_4_post_O_Third	Age	0.000215376	-0.00155384	0.0019846	0.811503
221	WF_4_post_O_Third	SE	-0.0140956	-0.0376992	0.00950789	0.242087
222	WF_4_post_O_Third	CYL	-0.0281039	-0.0578366	0.00162883	0.0642526
223	WF_4_post_O_Third	Corneal Astigmatism	0.0191433	-0.0113084	0.049595	0.218212
224	WF_4_post_O_Third	Axial Length	-0.00483487	-0.0134928	0.00382302	0.27418
225	WF_4_post_O_Third	WF_4_post_C_Astigmatism	0.0250673	-0.0154616	0.0655962	0.225713
226	WF_4_post_O_Third	WF_4_post_C_TotalHOA	1.75895	0.412228	3.10567	0.0106333	*
227	WF_4_post_O_Third	WF_4_post_C_Third	-1.7715	-3.14864	-0.394348	0.0118683	*
228	WF_4_post_O_Third	WF_4_post_C_Fourth	-1.28442	-2.29581	-0.273019	0.0129952	*
229	WF_4_post_O_Third	WF_4_post_C_Trefoil	0.696286	-0.0386969	1.43127	0.0636828
230	WF_4_post_O_Third	WF_4_post_C_Coma	0.468803	-0.153035	1.09064	0.139874
231	WF_4_post_O_Third	WF_4_post_C_Tetrafoil	0.0864409	-0.418741	0.591623	0.737428
232	WF_4_post_O_Third	WF_4_post_C_2ndAstig	0.358563	-0.162307	0.879434	0.177619
233	WF_4_post_O_Third	WF_4_post_C_Spherical	0.173618	-0.1338	0.481037	0.268618
234	WF_4_post_O_Third	WF_6_post_C_Astigmatism	-0.0412957	-0.0957642	0.0131728	0.137617
235	WF_4_post_O_Third	WF_6_post_C_TotalHOA	0.0696094	-0.201278	0.340497	0.614627
236	WF_4_post_O_Third	WF_6_post_C_Third	0.278253	-0.170816	0.727323	0.224908
237	WF_4_post_O_Third	WF_6_post_C_Fourth	-0.125012	-0.387576	0.137552	0.350958
238	WF_4_post_O_Third	WF_6_post_C_Trefoil	-0.238022	-0.576194	0.100151	0.168084
239	WF_4_post_O_Third	WF_6_post_C_Coma	-0.306733	-0.614322	0.000855377	0.0509711
240	WF_4_post_O_Third	WF_6_post_C_Tetrafoil	0.0361773	-0.13342	0.205775	0.675977
241	WF_4_post_O_Third	WF_6_post_C_2ndAstig	0.0622498	-0.144265	0.268764	0.554792
242	WF_4_post_O_Third	WF_6_post_C_Spherical	-0.00727222	-0.0877103	0.0731658	0.85939
243	WF_4_post_O_Third	Pupil Diameter_post	-0.0118828	-0.0266819	0.00291626	0.115967
244	WF_4_post_O_Fourth	Intercept	0.242723	0.12928	0.356165	3.19086e-05	*	*
245	WF_4_post_O_Fourth	IOL(TFNT00)	0.00666958	-0.0137091	0.0270483	0.521503
246	WF_4_post_O_Fourth	Sex(M)	0.00207483	-0.011482	0.0156316	0.764321
247	WF_4_post_O_Fourth	Age	-0.000146983	-0.000893949	0.000599984	0.699893
248	WF_4_post_O_Fourth	SE	0.000885912	-0.00847012	0.0102419	0.852805
249	WF_4_post_O_Fourth	CYL	-0.0116707	-0.0233243	-1.70412e-05	0.0499845	*
250	WF_4_post_O_Fourth	Corneal Astigmatism	0.00637447	-0.00554493	0.0182939	0.294844
251	WF_4_post_O_Fourth	Axial Length	-0.00243795	-0.00608451	0.00120861	0.190609
252	WF_4_post_O_Fourth	WF_4_post_C_Astigmatism	-0.000857932	-0.0167739	0.015058	0.915883
253	WF_4_post_O_Fourth	WF_4_post_C_TotalHOA	0.327554	-0.197938	0.853047	0.222167
254	WF_4_post_O_Fourth	WF_4_post_C_Third	-0.330649	-0.867969	0.206671	0.228123
255	WF_4_post_O_Fourth	WF_4_post_C_Fourth	-0.15938	-0.553	0.23424	0.427657
256	WF_4_post_O_Fourth	WF_4_post_C_Trefoil	0.0915678	-0.194288	0.377423	0.530291
257	WF_4_post_O_Fourth	WF_4_post_C_Coma	0.0769097	-0.164815	0.318634	0.533066
258	WF_4_post_O_Fourth	WF_4_post_C_Tetrafoil	0.188177	-0.00805151	0.384406	0.0605474
259	WF_4_post_O_Fourth	WF_4_post_C_2ndAstig	0.404939	0.202529	0.60735	9.60311e-05	*	*
260	WF_4_post_O_Fourth	WF_4_post_C_Spherical	0.104008	-0.016114	0.224131	0.0900586
261	WF_4_post_O_Fourth	WF_6_post_C_Astigmatism	0.0110224	-0.0103497	0.0323946	0.312371
262	WF_4_post_O_Fourth	WF_6_post_C_TotalHOA	0.107031	0.00127074	0.212792	0.0476398	*
263	WF_4_post_O_Fourth	WF_6_post_C_Third	0.0605262	-0.114139	0.235191	0.497218
264	WF_4_post_O_Fourth	WF_6_post_C_Fourth	-0.0692633	-0.172418	0.0338912	0.1885
265	WF_4_post_O_Fourth	WF_6_post_C_Trefoil	-0.124095	-0.255788	0.00759854	0.0651345
266	WF_4_post_O_Fourth	WF_6_post_C_Coma	-0.111597	-0.230981	0.00778654	0.0673223
267	WF_4_post_O_Fourth	WF_6_post_C_Tetrafoil	-0.00383344	-0.0702213	0.0625544	0.909917
268	WF_4_post_O_Fourth	WF_6_post_C_2ndAstig	0.0071887	-0.0739297	0.0883071	0.862145
269	WF_4_post_O_Fourth	WF_6_post_C_Spherical	0.00207005	-0.0295173	0.0336574	0.897824
270	WF_4_post_O_Fourth	Pupil Diameter_post	-0.0286584	-0.0347823	-0.0225346	4.18794e-19	*	*
271	WF_4_post_O_Trefoil	Intercept	0.169008	0.0127476	0.325267	0.0344437	*
272	WF_4_post_O_Trefoil	IOL(TFNT00)	0.000496192	-0.0273135	0.0283059	0.972116
273	WF_4_post_O_Trefoil	Sex(M)	0.00535716	-0.0130994	0.0238138	0.569663
274	WF_4_post_O_Trefoil	Age	0.00044446	-0.000578486	0.0014674	0.394804
275	WF_4_post_O_Trefoil	SE	-0.00788127	-0.0224607	0.00669816	0.289614
276	WF_4_post_O_Trefoil	CYL	-0.00657578	-0.0251928	0.0120413	0.488915
277	WF_4_post_O_Trefoil	Corneal Astigmatism	0.013699	-0.00540885	0.0328068	0.160286
278	WF_4_post_O_Trefoil	Axial Length	-0.0040013	-0.00901694	0.00101435	0.118468
279	WF_4_post_O_Trefoil	WF_4_post_C_Astigmatism	0.0147321	-0.0105851	0.0400494	0.254343
280	WF_4_post_O_Trefoil	WF_4_post_C_TotalHOA	1.26692	0.418704	2.11513	0.00349813	*
281	WF_4_post_O_Trefoil	WF_4_post_C_Third	-1.3566	-2.22406	-0.489138	0.00223669	*
282	WF_4_post_O_Trefoil	WF_4_post_C_Fourth	-0.714372	-1.35359	-0.0751531	0.0287408	*
283	WF_4_post_O_Trefoil	WF_4_post_C_Trefoil	0.7289	0.264145	1.19366	0.00217422	*
284	WF_4_post_O_Trefoil	WF_4_post_C_Coma	0.166315	-0.22718	0.55981	0.407649
285	WF_4_post_O_Trefoil	WF_4_post_C_Tetrafoil	0.0774013	-0.242625	0.397428	0.635582
286	WF_4_post_O_Trefoil	WF_4_post_C_2ndAstig	-0.000102	-0.329904	0.3297	0.999516
287	WF_4_post_O_Trefoil	WF_4_post_C_Spherical	0.0658977	-0.127493	0.259289	0.504379
288	WF_4_post_O_Trefoil	WF_6_post_C_Astigmatism	-0.0281297	-0.0621875	0.00592822	0.105801
289	WF_4_post_O_Trefoil	WF_6_post_C_TotalHOA	0.0284187	-0.142123	0.19896	0.744034
290	WF_4_post_O_Trefoil	WF_6_post_C_Third	0.0971719	-0.186839	0.381183	0.502645
291	WF_4_post_O_Trefoil	WF_6_post_C_Fourth	-0.123297	-0.287287	0.0406922	0.140893
292	WF_4_post_O_Trefoil	WF_6_post_C_Trefoil	-0.0276266	-0.241133	0.18588	0.79985
293	WF_4_post_O_Trefoil	WF_6_post_C_Coma	-0.113328	-0.308366	0.08171	0.255059
294	WF_4_post_O_Trefoil	WF_6_post_C_Tetrafoil	0.0191833	-0.0872062	0.125573	0.723856
295	WF_4_post_O_Trefoil	WF_6_post_C_2ndAstig	0.0349456	-0.0940267	0.163918	0.595489
296	WF_4_post_O_Trefoil	WF_6_post_C_Spherical	0.0144234	-0.0358895	0.0647364	0.574324
297	WF_4_post_O_Trefoil	Pupil Diameter_post	-0.0083276	-0.0170499	0.000394683	0.0617203
298	WF_4_post_O_Coma	Intercept	0.163576	-0.0552616	0.382413	0.143456
299	WF_4_post_O_Coma	IOL(TFNT00)	0.00386309	-0.0350659	0.0427921	0.845858
300	WF_4_post_O_Coma	Sex(M)	0.00230316	-0.0235289	0.0281353	0.861342
301	WF_4_post_O_Coma	Age	-0.000137985	-0.0015702	0.00129423	0.850292
302	WF_4_post_O_Coma	SE	-0.0144171	-0.034961	0.00612675	0.169291
303	WF_4_post_O_Coma	CYL	-0.0262237	-0.0524946	4.71755e-05	0.0506899
304	WF_4_post_O_Coma	Corneal Astigmatism	0.0124945	-0.0144758	0.0394649	0.364099
305	WF_4_post_O_Coma	Axial Length	-0.00239268	-0.00941616	0.00463079	0.50459
306	WF_4_post_O_Coma	WF_4_post_C_Astigmatism	0.0252788	-0.0104379	0.0609956	0.165689
307	WF_4_post_O_Coma	WF_4_post_C_TotalHOA	1.25062	0.0529113	2.44832	0.0409712	*
308	WF_4_post_O_Coma	WF_4_post_C_Third	-1.5123	-2.7372	-0.2874	0.0157112	*
309	WF_4_post_O_Coma	WF_4_post_C_Fourth	-1.10574	-2.00868	-0.202787	0.0165817	*
310	WF_4_post_O_Coma	WF_4_post_C_Trefoil	0.491053	-0.165472	1.14758	0.142986
311	WF_4_post_O_Coma	WF_4_post_C_Coma	0.72054	0.164633	1.27645	0.011233	*
312	WF_4_post_O_Coma	WF_4_post_C_Tetrafoil	0.0711208	-0.381052	0.523294	0.757938
313	WF_4_post_O_Coma	WF_4_post_C_2ndAstig	0.557097	0.0911357	1.02306	0.0193234	*
314	WF_4_post_O_Coma	WF_4_post_C_Spherical	0.212413	-0.0606372	0.485463	0.127654
315	WF_4_post_O_Coma	WF_6_post_C_Astigmatism	-0.0341196	-0.0821721	0.0139329	0.164326
316	WF_4_post_O_Coma	WF_6_post_C_TotalHOA	0.140096	-0.100708	0.380899	0.254448
317	WF_4_post_O_Coma	WF_6_post_C_Third	0.183998	-0.217217	0.585212	0.36896
318	WF_4_post_O_Coma	WF_6_post_C_Fourth	-0.113285	-0.344638	0.118068	0.33742
319	WF_4_post_O_Coma	WF_6_post_C_Trefoil	-0.273221	-0.574776	0.0283343	0.0760823
320	WF_4_post_O_Coma	WF_6_post_C_Coma	-0.27532	-0.550921	0.00028125	0.0505352
321	WF_4_post_O_Coma	WF_6_post_C_Tetrafoil	0.0418705	-0.10829	0.192031	0.584831
322	WF_4_post_O_Coma	WF_6_post_C_2ndAstig	0.0354373	-0.146508	0.217383	0.70273
323	WF_4_post_O_Coma	WF_6_post_C_Spherical	-0.0164164	-0.0874119	0.0545792	0.650495
324	WF_4_post_O_Coma	Pupil Diameter_post	-0.00737223	-0.0196058	0.00486133	0.237952
325	WF_4_post_O_Tetrafoil	Intercept	0.0846293	0.0068117	0.162447	0.0334698	*
326	WF_4_post_O_Tetrafoil	IOL(TFNT00)	-0.00183743	-0.0157631	0.0120882	0.796034
327	WF_4_post_O_Tetrafoil	Sex(M)	0.0038215	-0.00543532	0.0130783	0.418801
328	WF_4_post_O_Tetrafoil	Age	-4.47505e-05	-0.000555898	0.000466397	0.863819
329	WF_4_post_O_Tetrafoil	SE	-0.00505807	-0.011802	0.00168581	0.141866
330	WF_4_post_O_Tetrafoil	CYL	-0.00663254	-0.0151098	0.0018447	0.1255
331	WF_4_post_O_Tetrafoil	Corneal Astigmatism	-0.00106532	-0.00974516	0.00761451	0.809949
332	WF_4_post_O_Tetrafoil	Axial Length	-0.000517097	-0.0030175	0.00198331	0.685383
333	WF_4_post_O_Tetrafoil	WF_4_post_C_Astigmatism	0.00398538	-0.00757423	0.015545	0.49937
334	WF_4_post_O_Tetrafoil	WF_4_post_C_TotalHOA	0.387778	0.00413637	0.77142	0.0478905	*
335	WF_4_post_O_Tetrafoil	WF_4_post_C_Third	-0.471771	-0.864074	-0.0794686	0.0186421	*
336	WF_4_post_O_Tetrafoil	WF_4_post_C_Fourth	-0.304284	-0.592256	-0.0163118	0.0386607	*
337	WF_4_post_O_Tetrafoil	WF_4_post_C_Trefoil	0.137793	-0.0714545	0.34704	0.197167
338	WF_4_post_O_Tetrafoil	WF_4_post_C_Coma	0.122715	-0.0543021	0.299732	0.174596
339	WF_4_post_O_Tetrafoil	WF_4_post_C_Tetrafoil	0.396561	0.252774	0.540349	8.46908e-08	*	*
340	WF_4_post_O_Tetrafoil	WF_4_post_C_2ndAstig	0.118613	-0.0296508	0.266878	0.117258
341	WF_4_post_O_Tetrafoil	WF_4_post_C_Spherical	-0.00192975	-0.0895247	0.0856652	0.965568
342	WF_4_post_O_Tetrafoil	WF_6_post_C_Astigmatism	0.00518993	-0.0103431	0.020723	0.512709
343	WF_4_post_O_Tetrafoil	WF_6_post_C_TotalHOA	0.0627498	-0.0144252	0.139925	0.111376
344	WF_4_post_O_Tetrafoil	WF_6_post_C_Third	0.049724	-0.0781242	0.177572	0.446094
345	WF_4_post_O_Tetrafoil	WF_6_post_C_Fourth	-0.0381356	-0.113028	0.0367572	0.318519
346	WF_4_post_O_Tetrafoil	WF_6_post_C_Trefoil	-0.0789767	-0.175276	0.0173228	0.108332
347	WF_4_post_O_Tetrafoil	WF_6_post_C_Coma	-0.0799026	-0.167437	0.00763182	0.0739686
348	WF_4_post_O_Tetrafoil	WF_6_post_C_Tetrafoil	-0.00205783	-0.0504003	0.0462847	0.933526
349	WF_4_post_O_Tetrafoil	WF_6_post_C_2ndAstig	-0.00173273	-0.0606369	0.0571715	0.954035
350	WF_4_post_O_Tetrafoil	WF_6_post_C_Spherical	0.00999429	-0.0129464	0.032935	0.393386
351	WF_4_post_O_Tetrafoil	Pupil Diameter_post	-0.00909306	-0.0133541	-0.004832	3.22704e-05	*	*
352	WF_4_post_O_2ndAstig	Intercept	0.115039	0.0528898	0.177188	0.000311443	*	*
353	WF_4_post_O_2ndAstig	IOL(TFNT00)	0.00394396	-0.0071396	0.0150275	0.485831
354	WF_4_post_O_2ndAstig	Sex(M)	-1.49344e-05	-0.00737577	0.0073459	0.996829
355	WF_4_post_O_2ndAstig	Age	-4.08235e-05	-0.000448188	0.000366541	0.844356
356	WF_4_post_O_2ndAstig	SE	-0.00193861	-0.00757718	0.00369996	0.500547
357	WF_4_post_O_2ndAstig	CYL	-0.00596426	-0.0131193	0.00119082	0.102629
358	WF_4_post_O_2ndAstig	Corneal Astigmatism	0.00499597	-0.00234001	0.0123319	0.182261
359	WF_4_post_O_2ndAstig	Axial Length	-0.00131985	-0.00331563	0.000675925	0.195444
360	WF_4_post_O_2ndAstig	WF_4_post_C_Astigmatism	-0.000386932	-0.0101277	0.00935384	0.937958
361	WF_4_post_O_2ndAstig	WF_4_post_C_TotalHOA	0.205242	-0.119847	0.530332	0.216244
362	WF_4_post_O_2ndAstig	WF_4_post_C_Third	-0.178084	-0.510536	0.154369	0.294037
363	WF_4_post_O_2ndAstig	WF_4_post_C_Fourth	-0.0986098	-0.343199	0.145979	0.429618
364	WF_4_post_O_2ndAstig	WF_4_post_C_Trefoil	0.0261015	-0.151698	0.203901	0.773617
365	WF_4_post_O_2ndAstig	WF_4_post_C_Coma	0.0364709	-0.114014	0.186956	0.634892
366	WF_4_post_O_2ndAstig	WF_4_post_C_Tetrafoil	0.0223638	-0.0999594	0.144687	0.720177
367	WF_4_post_O_2ndAstig	WF_4_post_C_2ndAstig	0.428037	0.301949	0.554126	5.0253e-11	*	*
368	WF_4_post_O_2ndAstig	WF_4_post_C_Spherical	0.07604	0.00188446	0.150195	0.0447401	*
369	WF_4_post_O_2ndAstig	WF_6_post_C_Astigmatism	0.000987233	-0.0121107	0.0140852	0.882586
370	WF_4_post_O_2ndAstig	WF_6_post_C_TotalHOA	0.0598925	-0.00548052	0.125265	0.0728715
371	WF_4_post_O_2ndAstig	WF_6_post_C_Third	0.017946	-0.0906945	0.126586	0.746192
372	WF_4_post_O_2ndAstig	WF_6_post_C_Fourth	-0.0747978	-0.137894	-0.0117015	0.0203578	*
373	WF_4_post_O_2ndAstig	WF_6_post_C_Trefoil	-0.0589083	-0.140647	0.0228303	0.158132
374	WF_4_post_O_2ndAstig	WF_6_post_C_Coma	-0.05654	-0.131057	0.0179766	0.137336
375	WF_4_post_O_2ndAstig	WF_6_post_C_Tetrafoil	-0.00219862	-0.0430506	0.0386534	0.916013
376	WF_4_post_O_2ndAstig	WF_6_post_C_2ndAstig	0.0612343	0.0116072	0.110861	0.0157704	*
377	WF_4_post_O_2ndAstig	WF_6_post_C_Spherical	-0.00154344	-0.0208862	0.0177993	0.875753
378	WF_4_post_O_2ndAstig	Pupil Diameter_post	-0.0128109	-0.0162558	-0.00936606	8.36258e-13	*	*
379	WF_4_post_O_Spherical	Intercept	0.200248	0.133409	0.267088	8.00042e-09	*	*
380	WF_4_post_O_Spherical	IOL(TFNT00)	0.0284185	0.0166237	0.0402133	3.09883e-06	*	*
381	WF_4_post_O_Spherical	Sex(M)	-0.00429985	-0.0120986	0.00349889	0.280435
382	WF_4_post_O_Spherical	Age	-4.49043e-05	-0.000480199	0.00039039	0.839856
383	WF_4_post_O_Spherical	SE	0.00613027	-0.00085544	0.013116	0.0857872
384	WF_4_post_O_Spherical	CYL	0.00479337	-0.00439838	0.0139851	0.306982
385	WF_4_post_O_Spherical	Corneal Astigmatism	-2.93964e-05	-0.00952998	0.00947118	0.995162
386	WF_4_post_O_Spherical	Axial Length	-0.00168333	-0.00382286	0.000456211	0.123723
387	WF_4_post_O_Spherical	WF_4_post_C_Astigmatism	0.000930107	-0.0115041	0.0133643	0.883468
388	WF_4_post_O_Spherical	WF_4_post_C_TotalHOA	-0.249667	-0.67483	0.175496	0.250021
389	WF_4_post_O_Spherical	WF_4_post_C_Third	0.435852	0.00096825	0.870736	0.049764	*
390	WF_4_post_O_Spherical	WF_4_post_C_Fourth	0.303195	-0.0201414	0.62653	0.0663703
391	WF_4_post_O_Spherical	WF_4_post_C_Trefoil	-0.139495	-0.374467	0.0954764	0.244865
392	WF_4_post_O_Spherical	WF_4_post_C_Coma	-0.130171	-0.329536	0.0691944	0.200933
393	WF_4_post_O_Spherical	WF_4_post_C_Tetrafoil	-0.21463	-0.377323	-0.0519371	0.00985762	*
394	WF_4_post_O_Spherical	WF_4_post_C_2ndAstig	0.0297196	-0.137755	0.197194	0.72805
395	WF_4_post_O_Spherical	WF_4_post_C_Spherical	0.372612	0.275701	0.469524	1.08074e-13	*	*
396	WF_4_post_O_Spherical	WF_6_post_C_Astigmatism	-0.000151102	-0.0169121	0.0166099	0.985906
397	WF_4_post_O_Spherical	WF_6_post_C_TotalHOA	0.037156	-0.0483458	0.122658	0.394559
398	WF_4_post_O_Spherical	WF_6_post_C_Third	0.0441026	-0.0997036	0.187909	0.547913
399	WF_4_post_O_Spherical	WF_6_post_C_Fourth	-0.00652125	-0.0871723	0.0741298	0.874111
400	WF_4_post_O_Spherical	WF_6_post_C_Trefoil	-0.0534849	-0.161074	0.0541041	0.330112
401	WF_4_post_O_Spherical	WF_6_post_C_Coma	-0.0624647	-0.161816	0.036887	0.218126
402	WF_4_post_O_Spherical	WF_6_post_C_Tetrafoil	0.0132333	-0.039585	0.0660516	0.623488
403	WF_4_post_O_Spherical	WF_6_post_C_2ndAstig	-0.0593596	-0.122684	0.00396431	0.0664751
404	WF_4_post_O_Spherical	WF_6_post_C_Spherical	0.0131708	-0.0117444	0.0380861	0.300407
405	WF_4_post_O_Spherical	Pupil Diameter_post	-0.0369441	-0.0407707	-0.0331175	5.85154e-62	*	*
406	WF_4_post_I_Astigmatism	Intercept	-1.37388	-2.54954	-0.198232	0.0223623	*
407	WF_4_post_I_Astigmatism	IOL(TFNT00)	-0.0774209	-0.285029	0.130187	0.465147
408	WF_4_post_I_Astigmatism	Sex(M)	0.00187521	-0.135446	0.139197	0.978657
409	WF_4_post_I_Astigmatism	Age	-0.00410268	-0.0117626	0.00355721	0.29428
410	WF_4_post_I_Astigmatism	SE	-0.0294767	-0.151233	0.0922792	0.635249
411	WF_4_post_I_Astigmatism	CYL	-0.0997302	-0.259503	0.0600423	0.221457
412	WF_4_post_I_Astigmatism	Corneal Astigmatism	-0.0224199	-0.18743	0.14259	0.79006
413	WF_4_post_I_Astigmatism	Axial Length	0.0420098	0.00436673	0.0796529	0.0291338	*
414	WF_4_post_I_Astigmatism	WF_4_post_C_Astigmatism	-0.123522	-0.339759	0.0927139	0.263147
415	WF_4_post_I_Astigmatism	WF_4_post_C_TotalHOA	-8.6046	-15.9837	-1.22549	0.0224903	*
416	WF_4_post_I_Astigmatism	WF_4_post_C_Third	4.43778	-3.10999	11.9855	0.249431
417	WF_4_post_I_Astigmatism	WF_4_post_C_Fourth	6.08905	0.482415	11.6957	0.0335257	*
418	WF_4_post_I_Astigmatism	WF_4_post_C_Trefoil	2.07865	-1.9964	6.1537	0.317658
419	WF_4_post_I_Astigmatism	WF_4_post_C_Coma	1.54476	-1.91198	5.00151	0.381298
420	WF_4_post_I_Astigmatism	WF_4_post_C_Tetrafoil	-1.49176	-4.31159	1.32807	0.300038
421	WF_4_post_I_Astigmatism	WF_4_post_C_2ndAstig	-3.31222	-6.21525	-0.409193	0.0255526	*
422	WF_4_post_I_Astigmatism	WF_4_post_C_Spherical	-2.2838	-3.96556	-0.602035	0.00789996	*
423	WF_4_post_I_Astigmatism	WF_6_post_C_Astigmatism	0.40738	0.115951	0.698809	0.00625815	*
424	WF_4_post_I_Astigmatism	WF_6_post_C_TotalHOA	-1.45422	-2.93804	0.0296037	0.0550269
425	WF_4_post_I_Astigmatism	WF_6_post_C_Third	0.597827	-1.89564	3.09129	0.638511
426	WF_4_post_I_Astigmatism	WF_6_post_C_Fourth	2.01769	0.61547	3.41992	0.0048942	*
427	WF_4_post_I_Astigmatism	WF_6_post_C_Trefoil	0.397538	-1.46888	2.26396	0.676423
428	WF_4_post_I_Astigmatism	WF_6_post_C_Coma	0.670713	-1.05098	2.3924	0.445315
429	WF_4_post_I_Astigmatism	WF_6_post_C_Tetrafoil	-0.339977	-1.25753	0.577571	0.467865
430	WF_4_post_I_Astigmatism	WF_6_post_C_2ndAstig	-0.131817	-1.23306	0.969427	0.814561
431	WF_4_post_I_Astigmatism	WF_6_post_C_Spherical	0.398042	-0.0347807	0.830865	0.0717684
432	WF_4_post_I_Astigmatism	Pupil Diameter_post	-0.0143379	-0.0815185	0.0528427	0.675863
433	WF_4_post_I_TotalHOA	Intercept	0.213912	-0.0797063	0.50753	0.153849
434	WF_4_post_I_TotalHOA	IOL(TFNT00)	0.0117715	-0.040719	0.064262	0.66044
435	WF_4_post_I_TotalHOA	Sex(M)	-0.00151664	-0.0364002	0.0333669	0.932122
436	WF_4_post_I_TotalHOA	Age	-0.000613161	-0.00254059	0.00131427	0.533197
437	WF_4_post_I_TotalHOA	SE	-0.0147847	-0.0405737	0.0110043	0.261427
438	WF_4_post_I_TotalHOA	CYL	-0.0172104	-0.0497142	0.0152934	0.299632
439	WF_4_post_I_TotalHOA	Corneal Astigmatism	0.00940523	-0.0238871	0.0426976	0.579913
440	WF_4_post_I_TotalHOA	Axial Length	-0.000506817	-0.00993983	0.0089262	0.916169
441	WF_4_post_I_TotalHOA	WF_4_post_C_Astigmatism	0.0490211	0.00471917	0.0933231	0.030347	*
442	WF_4_post_I_TotalHOA	WF_4_post_C_TotalHOA	2.76405	1.29148	4.23663	0.000248251	*	*
443	WF_4_post_I_TotalHOA	WF_4_post_C_Third	-1.99413	-3.49998	-0.488279	0.00959992	*
444	WF_4_post_I_TotalHOA	WF_4_post_C_Fourth	-1.20991	-2.31597	-0.103843	0.0323105	*
445	WF_4_post_I_TotalHOA	WF_4_post_C_Trefoil	-0.088956	-0.892755	0.714843	0.828328
446	WF_4_post_I_TotalHOA	WF_4_post_C_Coma	0.130968	-0.54911	0.811047	0.705931
447	WF_4_post_I_TotalHOA	WF_4_post_C_Tetrafoil	0.394403	-0.158116	0.946923	0.162151
448	WF_4_post_I_TotalHOA	WF_4_post_C_2ndAstig	0.412973	-0.156693	0.982639	0.155719
449	WF_4_post_I_TotalHOA	WF_4_post_C_Spherical	0.210743	-0.125383	0.54687	0.21944
450	WF_4_post_I_TotalHOA	WF_6_post_C_Astigmatism	-0.0700365	-0.129578	-0.0104948	0.0213569	*
451	WF_4_post_I_TotalHOA	WF_6_post_C_TotalHOA	0.543098	0.246902	0.839294	0.000343666	*	*
452	WF_4_post_I_TotalHOA	WF_6_post_C_Third	-0.129565	-0.620681	0.361551	0.605232
453	WF_4_post_I_TotalHOA	WF_6_post_C_Fourth	-0.416754	-0.703758	-0.129751	0.00452114	*
454	WF_4_post_I_TotalHOA	WF_6_post_C_Trefoil	-0.195244	-0.565055	0.174568	0.301054
455	WF_4_post_I_TotalHOA	WF_6_post_C_Coma	-0.238096	-0.57452	0.0983272	0.165767
456	WF_4_post_I_TotalHOA	WF_6_post_C_Tetrafoil	-0.132362	-0.317779	0.0530546	0.162098
457	WF_4_post_I_TotalHOA	WF_6_post_C_2ndAstig	-0.0669742	-0.292712	0.158763	0.561032
458	WF_4_post_I_TotalHOA	WF_6_post_C_Spherical	-0.0744392	-0.162368	0.0134895	0.0973856
459	WF_4_post_I_TotalHOA	Pupil Diameter_post	-0.0235904	-0.0397271	-0.00745375	0.00428362	*
460	WF_4_post_I_Third	Intercept	0.153662	-0.125412	0.432735	0.280947
461	WF_4_post_I_Third	IOL(TFNT00)	0.0135104	-0.0363249	0.0633456	0.59539
462	WF_4_post_I_Third	Sex(M)	-0.00466806	-0.0377774	0.0284412	0.782395
463	WF_4_post_I_Third	Age	-0.000382967	-0.00221367	0.00144774	0.681953
464	WF_4_post_I_Third	SE	-0.0179474	-0.0428222	0.00692737	0.157625
465	WF_4_post_I_Third	CYL	-0.016386	-0.0478322	0.0150603	0.307366
466	WF_4_post_I_Third	Corneal Astigmatism	0.0101133	-0.0221096	0.0423361	0.538602
467	WF_4_post_I_Third	Axial Length	-0.000464069	-0.00942815	0.00850002	0.919214
468	WF_4_post_I_Third	WF_4_post_C_Astigmatism	0.038832	-0.00400614	0.0816702	0.0759331
469	WF_4_post_I_Third	WF_4_post_C_TotalHOA	2.62934	1.20289	4.0558	0.000319565	*	*
470	WF_4_post_I_Third	WF_4_post_C_Third	-1.98709	-3.44581	-0.528364	0.00772264	*
471	WF_4_post_I_Third	WF_4_post_C_Fourth	-1.81099	-2.88321	-0.738779	0.000969279	*
472	WF_4_post_I_Third	WF_4_post_C_Trefoil	-0.00747002	-0.786778	0.771838	0.985015
473	WF_4_post_I_Third	WF_4_post_C_Coma	0.22146	-0.437997	0.880918	0.510577
474	WF_4_post_I_Third	WF_4_post_C_Tetrafoil	0.679469	0.143581	1.21536	0.0131391	*
475	WF_4_post_I_Third	WF_4_post_C_2ndAstig	0.696316	0.14386	1.24877	0.013689	*
476	WF_4_post_I_Third	WF_4_post_C_Spherical	0.34252	0.0170205	0.668019	0.0394426	*
477	WF_4_post_I_Third	WF_6_post_C_Astigmatism	-0.0538194	-0.111406	0.00376748	0.0672967
478	WF_4_post_I_Third	WF_6_post_C_TotalHOA	0.535958	0.249072	0.822844	0.000265038	*	*
479	WF_4_post_I_Third	WF_6_post_C_Third	-0.110737	-0.586898	0.365423	0.64863
480	WF_4_post_I_Third	WF_6_post_C_Fourth	-0.401901	-0.679403	-0.124399	0.004626	*
481	WF_4_post_I_Third	WF_6_post_C_Trefoil	-0.203641	-0.562061	0.154779	0.265753
482	WF_4_post_I_Third	WF_6_post_C_Coma	-0.235716	-0.562081	0.0906491	0.157258
483	WF_4_post_I_Third	WF_6_post_C_Tetrafoil	-0.109127	-0.28858	0.0703255	0.233604
484	WF_4_post_I_Third	WF_6_post_C_2ndAstig	-0.0951477	-0.313414	0.123118	0.393089
485	WF_4_post_I_Third	WF_6_post_C_Spherical	-0.05768	-0.142719	0.0273587	0.184024
486	WF_4_post_I_Third	Pupil Diameter_post	-0.0166004	-0.0319981	-0.00120266	0.0349319	*
487	WF_4_post_I_Fourth	Intercept	0.130899	0.0220958	0.239703	0.018707	*
488	WF_4_post_I_Fourth	IOL(TFNT00)	-0.00149504	-0.0210449	0.0180548	0.880911
489	WF_4_post_I_Fourth	Sex(M)	0.003471	-0.0095349	0.0164769	0.60114
490	WF_4_post_I_Fourth	Age	-0.000449919	-0.00116645	0.00026661	0.218965
491	WF_4_post_I_Fourth	SE	-0.000849854	-0.00979773	0.00809802	0.85236
492	WF_4_post_I_Fourth	CYL	-0.00534834	-0.016488	0.00579135	0.346955
493	WF_4_post_I_Fourth	Corneal Astigmatism	0.00326713	-0.00812604	0.0146603	0.574228
494	WF_4_post_I_Fourth	Axial Length	-4.03774e-05	-0.0035379	0.00345714	0.981955
495	WF_4_post_I_Fourth	WF_4_post_C_Astigmatism	0.0200341	0.00481872	0.0352495	0.0100198	*
496	WF_4_post_I_Fourth	WF_4_post_C_TotalHOA	0.291348	-0.210875	0.793571	0.25586
497	WF_4_post_I_Fourth	WF_4_post_C_Third	0.0716294	-0.441895	0.585154	0.784621
498	WF_4_post_I_Fourth	WF_4_post_C_Fourth	0.745777	0.369628	1.12192	0.000110451	*	*
499	WF_4_post_I_Fourth	WF_4_post_C_Trefoil	-0.194018	-0.467176	0.0791404	0.164276
500	WF_4_post_I_Fourth	WF_4_post_C_Coma	-0.128995	-0.359977	0.101988	0.274039
501	WF_4_post_I_Fourth	WF_4_post_C_Tetrafoil	-0.221097	-0.4086	-0.0335946	0.0210874	*
502	WF_4_post_I_Fourth	WF_4_post_C_2ndAstig	-0.208546	-0.401959	-0.0151318	0.0348914	*
503	WF_4_post_I_Fourth	WF_4_post_C_Spherical	-0.126484	-0.241296	-0.0116732	0.0311133	*
504	WF_4_post_I_Fourth	WF_6_post_C_Astigmatism	-0.0308491	-0.0512797	-0.0104185	0.00316478	*
505	WF_4_post_I_Fourth	WF_6_post_C_TotalHOA	0.122274	0.0211939	0.223354	0.0179711	*
506	WF_4_post_I_Fourth	WF_6_post_C_Third	-0.0586886	-0.225596	0.108219	0.490913
507	WF_4_post_I_Fourth	WF_6_post_C_Fourth	-0.0976463	-0.196262	0.00096986	0.0526085
508	WF_4_post_I_Fourth	WF_6_post_C_Trefoil	-0.0326117	-0.158462	0.0932389	0.611668
509	WF_4_post_I_Fourth	WF_6_post_C_Coma	-0.0437835	-0.157855	0.0702876	0.452104
510	WF_4_post_I_Fourth	WF_6_post_C_Tetrafoil	-0.0500199	-0.113477	0.0134368	0.122725
511	WF_4_post_I_Fourth	WF_6_post_C_2ndAstig	0.0202976	-0.0572509	0.097846	0.608072
512	WF_4_post_I_Fourth	WF_6_post_C_Spherical	-0.0361051	-0.0663026	-0.00590764	0.0193271	*
513	WF_4_post_I_Fourth	Pupil Diameter_post	-0.0151583	-0.0210267	-0.00928984	5.1628e-07	*	*
514	WF_4_post_I_Trefoil	Intercept	0.0654624	-0.100337	0.231262	0.43933
515	WF_4_post_I_Trefoil	IOL(TFNT00)	0.00826276	-0.021246	0.0377715	0.583356
516	WF_4_post_I_Trefoil	Sex(M)	-0.00640493	-0.0259895	0.0131796	0.521802
517	WF_4_post_I_Trefoil	Age	0.000241108	-0.000844317	0.00132653	0.663457
518	WF_4_post_I_Trefoil	SE	-0.0121049	-0.0275651	0.00335533	0.125191
519	WF_4_post_I_Trefoil	CYL	0.00723421	-0.0125048	0.0269732	0.472727
520	WF_4_post_I_Trefoil	Corneal Astigmatism	-0.0010563	-0.0213151	0.0192025	0.918623
521	WF_4_post_I_Trefoil	Axial Length	-0.000263671	-0.00558558	0.00505824	0.922676
522	WF_4_post_I_Trefoil	WF_4_post_C_Astigmatism	0.0315045	0.00466093	0.0583482	0.0216367	*
523	WF_4_post_I_Trefoil	WF_4_post_C_TotalHOA	2.04309	1.14381	2.94236	9.47242e-06	*	*
524	WF_4_post_I_Trefoil	WF_4_post_C_Third	-1.94779	-2.86747	-1.02811	3.60623e-05	*	*
525	WF_4_post_I_Trefoil	WF_4_post_C_Fourth	-1.28059	-1.95827	-0.60292	0.000224956	*	*
526	WF_4_post_I_Trefoil	WF_4_post_C_Trefoil	0.443534	-0.0491784	0.936246	0.078
527	WF_4_post_I_Trefoil	WF_4_post_C_Coma	0.235358	-0.181805	0.65252	0.269099
528	WF_4_post_I_Trefoil	WF_4_post_C_Tetrafoil	0.558424	0.219154	0.897695	0.00129982	*
529	WF_4_post_I_Trefoil	WF_4_post_C_2ndAstig	0.455108	0.105472	0.804743	0.0108955	*
530	WF_4_post_I_Trefoil	WF_4_post_C_Spherical	0.261905	0.0568702	0.466939	0.0124578	*
531	WF_4_post_I_Trefoil	WF_6_post_C_Astigmatism	-0.0508408	-0.0869517	-0.0147299	0.00589588	*
532	WF_4_post_I_Trefoil	WF_6_post_C_TotalHOA	0.380548	0.19974	0.561356	4.02729e-05	*	*
533	WF_4_post_I_Trefoil	WF_6_post_C_Third	-0.0954815	-0.396576	0.205613	0.534395
534	WF_4_post_I_Trefoil	WF_6_post_C_Fourth	-0.365145	-0.539022	-0.191269	4.17422e-05	*	*
535	WF_4_post_I_Trefoil	WF_6_post_C_Trefoil	-0.164854	-0.391208	0.0614991	0.153776
536	WF_4_post_I_Trefoil	WF_6_post_C_Coma	-0.14809	-0.354854	0.0586745	0.160722
537	WF_4_post_I_Trefoil	WF_6_post_C_Tetrafoil	-0.0166004	-0.129399	0.0961983	0.773063
538	WF_4_post_I_Trefoil	WF_6_post_C_2ndAstig	0.00252739	-0.134221	0.139276	0.97111
539	WF_4_post_I_Trefoil	WF_6_post_C_Spherical	-0.0295913	-0.0829365	0.0237539	0.277198
540	WF_4_post_I_Trefoil	Pupil Diameter_post	-0.0109342	-0.0201877	-0.00168082	0.0208459	*
541	WF_4_post_I_Coma	Intercept	0.143272	-0.0795344	0.366078	0.208058
542	WF_4_post_I_Coma	IOL(TFNT00)	0.0110558	-0.0285725	0.050684	0.584733
543	WF_4_post_I_Coma	Sex(M)	-0.000672363	-0.0269669	0.0256222	0.960047
544	WF_4_post_I_Coma	Age	-0.000738865	-0.0021969	0.000719173	0.32103
545	WF_4_post_I_Coma	SE	-0.0127584	-0.0337234	0.00820655	0.233239
546	WF_4_post_I_Coma	CYL	-0.0231357	-0.0499597	0.00368828	0.0912469
547	WF_4_post_I_Coma	Corneal Astigmatism	0.0150595	-0.0124814	0.0426005	0.284102
548	WF_4_post_I_Coma	Axial Length	-0.000663056	-0.00781361	0.00648749	0.855847
549	WF_4_post_I_Coma	WF_4_post_C_Astigmatism	0.0284177	-0.0080475	0.064883	0.126967
550	WF_4_post_I_Coma	WF_4_post_C_TotalHOA	1.98045	0.757225	3.20368	0.00155501	*
551	WF_4_post_I_Coma	WF_4_post_C_Third	-1.44332	-2.69432	-0.192311	0.0239638	*
552	WF_4_post_I_Coma	WF_4_post_C_Fourth	-1.478	-2.40032	-0.555671	0.00173752	*
553	WF_4_post_I_Coma	WF_4_post_C_Trefoil	-0.207575	-0.878195	0.463045	0.544215
554	WF_4_post_I_Coma	WF_4_post_C_Coma	0.251641	-0.31622	0.819501	0.385317
555	WF_4_post_I_Coma	WF_4_post_C_Tetrafoil	0.47651	0.0145916	0.938429	0.0434742	*
556	WF_4_post_I_Coma	WF_4_post_C_2ndAstig	0.530624	0.0546286	1.00662	0.0291437	*
557	WF_4_post_I_Coma	WF_4_post_C_Spherical	0.275061	-0.00379811	0.55392	0.0534911
558	WF_4_post_I_Coma	WF_6_post_C_Astigmatism	-0.0316466	-0.080708	0.0174147	0.206425
559	WF_4_post_I_Coma	WF_6_post_C_TotalHOA	0.369534	0.123601	0.615466	0.00330675	*
560	WF_4_post_I_Coma	WF_6_post_C_Third	-0.0367066	-0.446541	0.373128	0.860689
561	WF_4_post_I_Coma	WF_6_post_C_Fourth	-0.211307	-0.44751	0.0248954	0.0798374
562	WF_4_post_I_Coma	WF_6_post_C_Trefoil	-0.13584	-0.443851	0.17217	0.387583
563	WF_4_post_I_Coma	WF_6_post_C_Coma	-0.206058	-0.48761	0.0754937	0.151784
564	WF_4_post_I_Coma	WF_6_post_C_Tetrafoil	-0.126955	-0.28029	0.0263798	0.104953
565	WF_4_post_I_Coma	WF_6_post_C_2ndAstig	-0.128748	-0.314506	0.0570087	0.174619
566	WF_4_post_I_Coma	WF_6_post_C_Spherical	-0.0493569	-0.121847	0.0231329	0.182338
567	WF_4_post_I_Coma	Pupil Diameter_post	-0.0098392	-0.0223016	0.00262322	0.122215
568	WF_4_post_I_Tetrafoil	Intercept	0.0868737	0.00530294	0.168445	0.0372885	*
569	WF_4_post_I_Tetrafoil	IOL(TFNT00)	0.00183497	-0.0128117	0.0164817	0.806123
570	WF_4_post_I_Tetrafoil	Sex(M)	-0.00100544	-0.0107483	0.00873741	0.839786
571	WF_4_post_I_Tetrafoil	Age	-0.000283562	-0.000820513	0.000253388	0.301093
572	WF_4_post_I_Tetrafoil	SE	-0.00262778	-0.00939414	0.00413859	0.446733
573	WF_4_post_I_Tetrafoil	CYL	-0.00532325	-0.0137598	0.00311329	0.216527
574	WF_4_post_I_Tetrafoil	Corneal Astigmatism	-0.00154318	-0.0101731	0.00708669	0.726061
575	WF_4_post_I_Tetrafoil	Axial Length	0.000288987	-0.00233299	0.00291096	0.829045
576	WF_4_post_I_Tetrafoil	WF_4_post_C_Astigmatism	0.00911825	-0.00240199	0.0206385	0.121176
577	WF_4_post_I_Tetrafoil	WF_4_post_C_TotalHOA	0.179292	-0.201282	0.559866	0.35608
578	WF_4_post_I_Tetrafoil	WF_4_post_C_Third	-0.0268138	-0.415956	0.362329	0.892602
579	WF_4_post_I_Tetrafoil	WF_4_post_C_Fourth	-0.0131571	-0.29829	0.271976	0.927959
580	WF_4_post_I_Tetrafoil	WF_4_post_C_Trefoil	-0.047909	-0.254993	0.159175	0.650351
581	WF_4_post_I_Tetrafoil	WF_4_post_C_Coma	0.0361096	-0.139012	0.211231	0.686215
582	WF_4_post_I_Tetrafoil	WF_4_post_C_Tetrafoil	0.421692	0.279521	0.563862	8.91735e-09	*	*
583	WF_4_post_I_Tetrafoil	WF_4_post_C_2ndAstig	0.00560408	-0.141039	0.152247	0.940311
584	WF_4_post_I_Tetrafoil	WF_4_post_C_Spherical	-0.0158782	-0.102862	0.0711051	0.720594
585	WF_4_post_I_Tetrafoil	WF_6_post_C_Astigmatism	-0.0126233	-0.028094	0.00284742	0.110121
586	WF_4_post_I_Tetrafoil	WF_6_post_C_TotalHOA	0.0683435	-0.00824621	0.144933	0.0806634
587	WF_4_post_I_Tetrafoil	WF_6_post_C_Third	-0.0419697	-0.168502	0.0845624	0.515805
588	WF_4_post_I_Tetrafoil	WF_6_post_C_Fourth	-0.0397615	-0.114423	0.0348998	0.296852
589	WF_4_post_I_Tetrafoil	WF_6_post_C_Trefoil	-0.0163647	-0.111757	0.0790276	0.736777
590	WF_4_post_I_Tetrafoil	WF_6_post_C_Coma	-0.026542	-0.113043	0.0599594	0.547748
591	WF_4_post_I_Tetrafoil	WF_6_post_C_Tetrafoil	-0.0458935	-0.0939596	0.00217262	0.0616279
592	WF_4_post_I_Tetrafoil	WF_6_post_C_2ndAstig	0.030853	-0.0278605	0.0895665	0.303312
593	WF_4_post_I_Tetrafoil	WF_6_post_C_Spherical	-0.0188745	-0.0417372	0.00398812	0.105993
594	WF_4_post_I_Tetrafoil	Pupil Diameter_post	-0.015287	-0.019698	-0.0108761	2.19097e-11	*	*
595	WF_4_post_I_2ndAstig	Intercept	0.127515	0.0661144	0.188916	5.35879e-05	*	*
596	WF_4_post_I_2ndAstig	IOL(TFNT00)	0.00959474	-0.00134939	0.0205389	0.0863183
597	WF_4_post_I_2ndAstig	Sex(M)	0.00242363	-0.00484336	0.00969062	0.513605
598	WF_4_post_I_2ndAstig	Age	-0.000256031	-0.000658358	0.000146295	0.212824
599	WF_4_post_I_2ndAstig	SE	-0.000424922	-0.00603743	0.00518759	0.882064
600	WF_4_post_I_2ndAstig	CYL	-0.00139899	-0.00853268	0.00573469	0.700783
601	WF_4_post_I_2ndAstig	Corneal Astigmatism	0.00490358	-0.00241237	0.0122195	0.18926
602	WF_4_post_I_2ndAstig	Axial Length	-0.00153305	-0.00350459	0.000438483	0.128054
603	WF_4_post_I_2ndAstig	WF_4_post_C_Astigmatism	0.0108319	0.00112305	0.0205408	0.0289992	*
604	WF_4_post_I_2ndAstig	WF_4_post_C_TotalHOA	0.0391789	-0.285169	0.363527	0.8129
605	WF_4_post_I_2ndAstig	WF_4_post_C_Third	0.123774	-0.207924	0.455472	0.464732
606	WF_4_post_I_2ndAstig	WF_4_post_C_Fourth	0.0997507	-0.144383	0.343884	0.423437
607	WF_4_post_I_2ndAstig	WF_4_post_C_Trefoil	-0.076629	-0.254107	0.100849	0.397633
608	WF_4_post_I_2ndAstig	WF_4_post_C_Coma	-0.0996999	-0.249927	0.0505268	0.19367
609	WF_4_post_I_2ndAstig	WF_4_post_C_Tetrafoil	-0.0253318	-0.147461	0.0967977	0.684445
610	WF_4_post_I_2ndAstig	WF_4_post_C_2ndAstig	0.356229	0.230348	0.48211	3.84502e-08	*	*
611	WF_4_post_I_2ndAstig	WF_4_post_C_Spherical	-0.0126075	-0.0865837	0.0613688	0.738428
612	WF_4_post_I_2ndAstig	WF_6_post_C_Astigmatism	-0.0243937	-0.0374503	-0.0113372	0.00026383	*	*
613	WF_4_post_I_2ndAstig	WF_6_post_C_TotalHOA	0.0922802	0.0270595	0.157501	0.00566189	*
614	WF_4_post_I_2ndAstig	WF_6_post_C_Third	-0.0870511	-0.195498	0.0213958	0.116001
615	WF_4_post_I_2ndAstig	WF_6_post_C_Fourth	-0.106653	-0.169541	-0.0437638	0.000920412	*
616	WF_4_post_I_2ndAstig	WF_6_post_C_Trefoil	0.0127891	-0.0687867	0.0943649	0.758701
617	WF_4_post_I_2ndAstig	WF_6_post_C_Coma	-0.000712614	-0.0751197	0.0736945	0.985028
618	WF_4_post_I_2ndAstig	WF_6_post_C_Tetrafoil	0.0300295	-0.0107096	0.0707685	0.148855
619	WF_4_post_I_2ndAstig	WF_6_post_C_2ndAstig	-0.00794816	-0.0574114	0.0415151	0.752867
620	WF_4_post_I_2ndAstig	WF_6_post_C_Spherical	-0.00203609	-0.0213189	0.0172467	0.836086
621	WF_4_post_I_2ndAstig	Pupil Diameter_post	-0.0127507	-0.0161606	-0.00934084	6.36982e-13	*	*
622	WF_4_post_I_Spherical	Intercept	0.200248	0.133408	0.267087	8.00071e-09	*	*
623	WF_4_post_I_Spherical	IOL(TFNT00)	0.0284185	0.0166237	0.0402133	3.0988e-06	*	*
624	WF_4_post_I_Spherical	Sex(M)	-0.00429989	-0.0120986	0.00349884	0.28043
625	WF_4_post_I_Spherical	Age	-4.49034e-05	-0.000480197	0.000390391	0.839859
626	WF_4_post_I_Spherical	SE	0.00613028	-0.000855433	0.013116	0.0857869
627	WF_4_post_I_Spherical	CYL	0.00479337	-0.00439837	0.0139851	0.306981
628	WF_4_post_I_Spherical	Corneal Astigmatism	-2.93679e-05	-0.00952995	0.00947121	0.995167
629	WF_4_post_I_Spherical	Axial Length	-0.00168331	-0.00382285	0.000456222	0.123725
630	WF_4_post_I_Spherical	WF_4_post_C_Astigmatism	0.000930114	-0.011504	0.0133643	0.883467
631	WF_4_post_I_Spherical	WF_4_post_C_TotalHOA	-0.249666	-0.674829	0.175497	0.250023
632	WF_4_post_I_Spherical	WF_4_post_C_Third	0.435851	0.000967763	0.870735	0.0497643	*
633	WF_4_post_I_Spherical	WF_4_post_C_Fourth	0.303194	-0.0201417	0.62653	0.0663706
634	WF_4_post_I_Spherical	WF_4_post_C_Trefoil	-0.139496	-0.374468	0.0954759	0.244864
635	WF_4_post_I_Spherical	WF_4_post_C_Coma	-0.13017	-0.329535	0.0691946	0.200933
636	WF_4_post_I_Spherical	WF_4_post_C_Tetrafoil	-0.214629	-0.377322	-0.0519364	0.00985786	*
637	WF_4_post_I_Spherical	WF_4_post_C_2ndAstig	0.029719	-0.137755	0.197193	0.728055
638	WF_4_post_I_Spherical	WF_4_post_C_Spherical	-0.627387	-0.724298	-0.530476	2.53217e-34	*	*
639	WF_4_post_I_Spherical	WF_6_post_C_Astigmatism	-0.000151153	-0.0169122	0.0166098	0.985901
640	WF_4_post_I_Spherical	WF_6_post_C_TotalHOA	0.0371561	-0.0483457	0.122658	0.394558
641	WF_4_post_I_Spherical	WF_6_post_C_Third	0.044102	-0.0997041	0.187908	0.547917
642	WF_4_post_I_Spherical	WF_6_post_C_Fourth	-0.00652151	-0.0871725	0.0741295	0.874106
643	WF_4_post_I_Spherical	WF_6_post_C_Trefoil	-0.0534846	-0.161074	0.0541044	0.330115
644	WF_4_post_I_Spherical	WF_6_post_C_Coma	-0.0624645	-0.161816	0.0368872	0.218128
645	WF_4_post_I_Spherical	WF_6_post_C_Tetrafoil	0.0132333	-0.039585	0.0660516	0.623489
646	WF_4_post_I_Spherical	WF_6_post_C_2ndAstig	-0.0593593	-0.122683	0.00396462	0.0664765
647	WF_4_post_I_Spherical	WF_6_post_C_Spherical	0.0131708	-0.0117445	0.038086	0.300408
648	WF_4_post_I_Spherical	Pupil Diameter_post	-0.0369441	-0.0407707	-0.0331175	5.85279e-62	*	*
649	WF_6_post_O_Astigmatism	Intercept	-4.31242	-6.37201	-2.25284	4.9571e-05	*	*
650	WF_6_post_O_Astigmatism	IOL(TFNT00)	0.124043	-0.226549	0.474635	0.488471
651	WF_6_post_O_Astigmatism	Sex(M)	-0.166285	-0.408497	0.0759264	0.179289
652	WF_6_post_O_Astigmatism	Age	-0.00638891	-0.0199534	0.00717561	0.356521
653	WF_6_post_O_Astigmatism	SE	0.166338	-0.0459207	0.378596	0.124928
654	WF_6_post_O_Astigmatism	CYL	0.269047	0.00341072	0.534683	0.047426	*
655	WF_6_post_O_Astigmatism	Corneal Astigmatism	-0.12302	-0.403926	0.157886	0.390916
656	WF_6_post_O_Astigmatism	Axial Length	0.0399473	-0.0244485	0.104343	0.224802
657	WF_6_post_O_Astigmatism	WF_4_post_C_Astigmatism	-0.536868	-0.902368	-0.171368	0.00408491	*
658	WF_6_post_O_Astigmatism	WF_4_post_C_TotalHOA	-11.731	-25.2596	1.79758	0.0895501
659	WF_6_post_O_Astigmatism	WF_4_post_C_Third	8.47936	-5.09067	22.0494	0.220994
660	WF_6_post_O_Astigmatism	WF_4_post_C_Fourth	9.00573	-0.662546	18.674	0.0682232
661	WF_6_post_O_Astigmatism	WF_4_post_C_Trefoil	-0.959666	-7.9543	6.03497	0.788059
662	WF_6_post_O_Astigmatism	WF_4_post_C_Coma	0.496573	-5.38086	6.37401	0.868511
663	WF_6_post_O_Astigmatism	WF_4_post_C_Tetrafoil	-2.69373	-7.6373	2.24985	0.285807
664	WF_6_post_O_Astigmatism	WF_4_post_C_2ndAstig	-2.94033	-7.90074	2.02007	0.245618
665	WF_6_post_O_Astigmatism	WF_4_post_C_Spherical	-2.24911	-5.12479	0.626574	0.125634
666	WF_6_post_O_Astigmatism	WF_6_post_C_Astigmatism	1.3648	0.869331	1.86028	8.60588e-08	*	*
667	WF_6_post_O_Astigmatism	WF_6_post_C_TotalHOA	-0.967641	-3.42966	1.49438	0.4413
668	WF_6_post_O_Astigmatism	WF_6_post_C_Third	0.215766	-4.02355	4.45508	0.920559
669	WF_6_post_O_Astigmatism	WF_6_post_C_Fourth	1.8785	-0.444448	4.20145	0.113318
670	WF_6_post_O_Astigmatism	WF_6_post_C_Trefoil	1.33701	-1.76928	4.4433	0.3991
671	WF_6_post_O_Astigmatism	WF_6_post_C_Coma	0.984091	-1.91892	3.8871	0.50659
672	WF_6_post_O_Astigmatism	WF_6_post_C_Tetrafoil	-0.670051	-2.20181	0.861709	0.391461
673	WF_6_post_O_Astigmatism	WF_6_post_C_2ndAstig	-0.615686	-2.47268	1.24131	0.515966
674	WF_6_post_O_Astigmatism	WF_6_post_C_Spherical	-0.0922865	-0.828348	0.643775	0.805938
675	WF_6_post_O_Astigmatism	Pupil Diameter_post	0.621807	0.492324	0.75129	1.73639e-19	*	*
676	WF_6_post_O_TotalHOA	Intercept	5.99927	4.08579	7.91275	1.90271e-09	*	*
677	WF_6_post_O_TotalHOA	IOL(TFNT00)	-0.0521853	-0.382068	0.277697	0.756693
678	WF_6_post_O_TotalHOA	Sex(M)	0.202834	-0.0249518	0.43062	0.0817757
679	WF_6_post_O_TotalHOA	Age	0.00191735	-0.0107587	0.0145934	0.767034
680	WF_6_post_O_TotalHOA	SE	-0.0620241	-0.235825	0.111777	0.484441
681	WF_6_post_O_TotalHOA	CYL	-0.0200991	-0.231188	0.19099	0.852001
682	WF_6_post_O_TotalHOA	Corneal Astigmatism	0.134235	-0.0872362	0.355707	0.235198
683	WF_6_post_O_TotalHOA	Axial Length	-0.0437441	-0.103794	0.0163061	0.154141
684	WF_6_post_O_TotalHOA	WF_4_post_C_Astigmatism	0.353578	0.0604746	0.646682	0.0182789	*
685	WF_6_post_O_TotalHOA	WF_4_post_C_TotalHOA	2.75191	-7.84637	13.3502	0.610949
686	WF_6_post_O_TotalHOA	WF_4_post_C_Third	-3.6121	-14.1836	6.95943	0.503257
687	WF_6_post_O_TotalHOA	WF_4_post_C_Fourth	-0.308207	-7.8358	7.21938	0.93606
688	WF_6_post_O_TotalHOA	WF_4_post_C_Trefoil	2.67591	-2.71416	8.06598	0.330866
689	WF_6_post_O_TotalHOA	WF_4_post_C_Coma	1.26269	-3.27111	5.79648	0.585328
690	WF_6_post_O_TotalHOA	WF_4_post_C_Tetrafoil	0.791139	-3.03248	4.61476	0.685202
691	WF_6_post_O_TotalHOA	WF_4_post_C_2ndAstig	0.851813	-2.99153	4.69515	0.664126
692	WF_6_post_O_TotalHOA	WF_4_post_C_Spherical	-1.65029	-3.91276	0.612182	0.153205
693	WF_6_post_O_TotalHOA	WF_6_post_C_Astigmatism	-0.594326	-0.992506	-0.196145	0.0035281	*
694	WF_6_post_O_TotalHOA	WF_6_post_C_TotalHOA	1.20966	-0.718087	3.1374	0.21911
695	WF_6_post_O_TotalHOA	WF_6_post_C_Third	1.25971	-2.03217	4.55158	0.45347
696	WF_6_post_O_TotalHOA	WF_6_post_C_Fourth	-1.36852	-3.22294	0.485907	0.148426
697	WF_6_post_O_TotalHOA	WF_6_post_C_Trefoil	-1.81093	-4.2456	0.62375	0.145282
698	WF_6_post_O_TotalHOA	WF_6_post_C_Coma	-1.91169	-4.16468	0.3413	0.0967186
699	WF_6_post_O_TotalHOA	WF_6_post_C_Tetrafoil	0.379106	-0.83947	1.59768	0.542182
700	WF_6_post_O_TotalHOA	WF_6_post_C_2ndAstig	0.443882	-1.05167	1.93943	0.560896
701	WF_6_post_O_TotalHOA	WF_6_post_C_Spherical	0.303376	-0.286326	0.893079	0.313574
702	WF_6_post_O_TotalHOA	Pupil Diameter_post	-0.86524	-0.980472	-0.750007	2.33639e-42	*	*
703	WF_6_post_O_Third	Intercept	2.12333	1.00567	3.241	0.000237153	*	*
704	WF_6_post_O_Third	IOL(TFNT00)	-0.0221044	-0.212432	0.168224	0.820116
705	WF_6_post_O_Third	Sex(M)	0.0418191	-0.0896676	0.173306	0.533595
706	WF_6_post_O_Third	Age	0.000288061	-0.0070742	0.00765032	0.938929
707	WF_6_post_O_Third	SE	-0.0501716	-0.164941	0.0645981	0.391808
708	WF_6_post_O_Third	CYL	-0.0396302	-0.183124	0.103864	0.588424
709	WF_6_post_O_Third	Corneal Astigmatism	0.0599564	-0.0917422	0.211655	0.438741
710	WF_6_post_O_Third	Axial Length	-0.00935871	-0.0443088	0.0255914	0.600126
711	WF_6_post_O_Third	WF_4_post_C_Astigmatism	0.154586	-0.0429046	0.352076	0.12534
712	WF_6_post_O_Third	WF_4_post_C_TotalHOA	5.90667	-1.39751	13.2108	0.113312
713	WF_6_post_O_Third	WF_4_post_C_Third	-8.15794	-15.483	-0.83288	0.029301	*
714	WF_6_post_O_Third	WF_4_post_C_Fourth	-2.77102	-7.98983	2.44778	0.298291
715	WF_6_post_O_Third	WF_4_post_C_Trefoil	4.07755	0.303307	7.85179	0.0344967	*
716	WF_6_post_O_Third	WF_4_post_C_Coma	1.93362	-1.23796	5.1052	0.232424
717	WF_6_post_O_Third	WF_4_post_C_Tetrafoil	0.161847	-2.50611	2.8298	0.905381
718	WF_6_post_O_Third	WF_4_post_C_2ndAstig	1.36536	-1.31171	4.04243	0.317755
719	WF_6_post_O_Third	WF_4_post_C_Spherical	-0.70069	-2.25343	0.852049	0.376673
720	WF_6_post_O_Third	WF_6_post_C_Astigmatism	-0.243926	-0.511665	0.0238135	0.0744978
721	WF_6_post_O_Third	WF_6_post_C_TotalHOA	1.45991	0.130677	2.78914	0.0316031	*
722	WF_6_post_O_Third	WF_6_post_C_Third	0.329226	-1.95874	2.61719	0.777982
723	WF_6_post_O_Third	WF_6_post_C_Fourth	-1.23702	-2.49202	0.0179763	0.0536832
724	WF_6_post_O_Third	WF_6_post_C_Trefoil	-1.04705	-2.72412	0.630026	0.221384
725	WF_6_post_O_Third	WF_6_post_C_Coma	-1.03625	-2.60298	0.530481	0.195184
726	WF_6_post_O_Third	WF_6_post_C_Tetrafoil	0.00154287	-0.825909	0.828995	0.997085
727	WF_6_post_O_Third	WF_6_post_C_2ndAstig	-0.22077	-1.22426	0.782719	0.666426
728	WF_6_post_O_Third	WF_6_post_C_Spherical	0.203862	-0.19382	0.601544	0.31529
729	WF_6_post_O_Third	Pupil Diameter_post	-0.316844	-0.38703	-0.246658	3.08494e-17	*	*
730	WF_6_post_O_Fourth	Intercept	5.42156	3.96424	6.87889	1.41386e-12	*	*
731	WF_6_post_O_Fourth	IOL(TFNT00)	-0.013695	-0.265223	0.237833	0.915068
732	WF_6_post_O_Fourth	Sex(M)	0.187934	0.0142545	0.361613	0.0345496	*
733	WF_6_post_O_Fourth	Age	0.00160963	-0.00804994	0.0112692	0.744128
734	WF_6_post_O_Fourth	SE	-0.0395273	-0.170339	0.0912844	0.553829
735	WF_6_post_O_Fourth	CYL	0.0142399	-0.144249	0.172729	0.860257
736	WF_6_post_O_Fourth	Corneal Astigmatism	0.0943545	-0.0718382	0.260547	0.26614
737	WF_6_post_O_Fourth	Axial Length	-0.0439247	-0.0896708	0.00182151	0.0605105
738	WF_6_post_O_Fourth	WF_4_post_C_Astigmatism	0.292982	0.0727358	0.513229	0.00928403	*
739	WF_6_post_O_Fourth	WF_4_post_C_TotalHOA	-1.78709	-9.73649	6.1623	0.659607
740	WF_6_post_O_Fourth	WF_4_post_C_Third	2.10363	-5.82253	10.0298	0.603083
741	WF_6_post_O_Fourth	WF_4_post_C_Fourth	2.15258	-3.49108	7.79624	0.454951
742	WF_6_post_O_Fourth	WF_4_post_C_Trefoil	0.230202	-3.80779	4.26819	0.911063
743	WF_6_post_O_Fourth	WF_4_post_C_Coma	0.0337197	-3.36293	3.43037	0.984482
744	WF_6_post_O_Fourth	WF_4_post_C_Tetrafoil	0.161567	-2.70348	3.02662	0.91202
745	WF_6_post_O_Fourth	WF_4_post_C_2ndAstig	0.452881	-2.42764	3.3334	0.758051
746	WF_6_post_O_Fourth	WF_4_post_C_Spherical	-1.32516	-3.02293	0.372609	0.126452
747	WF_6_post_O_Fourth	WF_6_post_C_Astigmatism	-0.516787	-0.816033	-0.217541	0.000744113	*
748	WF_6_post_O_Fourth	WF_6_post_C_TotalHOA	0.363746	-1.08216	1.80965	0.622098
749	WF_6_post_O_Fourth	WF_6_post_C_Third	0.903604	-1.56427	3.37148	0.473199
750	WF_6_post_O_Fourth	WF_6_post_C_Fourth	-0.55551	-1.94843	0.837406	0.434628
751	WF_6_post_O_Fourth	WF_6_post_C_Trefoil	-1.12832	-2.95469	0.698048	0.226308
752	WF_6_post_O_Fourth	WF_6_post_C_Coma	-1.27225	-2.96121	0.416704	0.140252
753	WF_6_post_O_Fourth	WF_6_post_C_Tetrafoil	0.500634	-0.414433	1.4157	0.283888
754	WF_6_post_O_Fourth	WF_6_post_C_2ndAstig	0.407881	-0.716402	1.53216	0.477228
755	WF_6_post_O_Fourth	WF_6_post_C_Spherical	0.14791	-0.295257	0.591076	0.513181
756	WF_6_post_O_Fourth	Pupil Diameter_post	-0.78426	-0.871637	-0.696883	2.91094e-57	*	*
757	WF_6_post_O_Trefoil	Intercept	1.22829	0.553031	1.90355	0.000382268	*	*
758	WF_6_post_O_Trefoil	IOL(TFNT00)	-0.0156203	-0.13015	0.0989099	0.789286
759	WF_6_post_O_Trefoil	Sex(M)	0.0194277	-0.0597261	0.0985814	0.630584
760	WF_6_post_O_Trefoil	Age	-0.000533868	-0.00497399	0.00390626	0.813745
761	WF_6_post_O_Trefoil	SE	-0.0312356	-0.103113	0.0406416	0.394572
762	WF_6_post_O_Trefoil	CYL	-0.0233854	-0.114138	0.0673675	0.61364
763	WF_6_post_O_Trefoil	Corneal Astigmatism	0.0368575	-0.0593803	0.133095	0.453056
764	WF_6_post_O_Trefoil	Axial Length	-0.00370022	-0.0247848	0.0173843	0.730948
765	WF_6_post_O_Trefoil	WF_4_post_C_Astigmatism	0.0505086	-0.0740813	0.175099	0.427062
766	WF_6_post_O_Trefoil	WF_4_post_C_TotalHOA	2.7707	-1.87485	7.41625	0.242713
767	WF_6_post_O_Trefoil	WF_4_post_C_Third	-3.70107	-8.37011	0.96796	0.120609
768	WF_6_post_O_Trefoil	WF_4_post_C_Fourth	-1.70895	-5.03617	1.61826	0.314338
769	WF_6_post_O_Trefoil	WF_4_post_C_Trefoil	2.468	0.0525109	4.8835	0.0455123	*
770	WF_6_post_O_Trefoil	WF_4_post_C_Coma	0.480355	-1.54815	2.50886	0.642663
771	WF_6_post_O_Trefoil	WF_4_post_C_Tetrafoil	0.790849	-0.913323	2.49502	0.363288
772	WF_6_post_O_Trefoil	WF_4_post_C_2ndAstig	0.677521	-1.03258	2.38762	0.437638
773	WF_6_post_O_Trefoil	WF_4_post_C_Spherical	-0.362582	-1.34944	0.624274	0.47163
774	WF_6_post_O_Trefoil	WF_6_post_C_Astigmatism	-0.0699399	-0.238712	0.0988325	0.416869
775	WF_6_post_O_Trefoil	WF_6_post_C_TotalHOA	0.81628	-0.0293477	1.66191	0.0588077
776	WF_6_post_O_Trefoil	WF_6_post_C_Third	0.110574	-1.35091	1.57205	0.882145
777	WF_6_post_O_Trefoil	WF_6_post_C_Fourth	-0.637163	-1.42988	0.155555	0.11551
778	WF_6_post_O_Trefoil	WF_6_post_C_Trefoil	-0.307625	-1.3747	0.759455	0.572183
779	WF_6_post_O_Trefoil	WF_6_post_C_Coma	-0.665529	-1.66649	0.335436	0.19284
780	WF_6_post_O_Trefoil	WF_6_post_C_Tetrafoil	-0.119923	-0.643207	0.40336	0.653406
781	WF_6_post_O_Trefoil	WF_6_post_C_2ndAstig	0.0274014	-0.605136	0.659938	0.932354
782	WF_6_post_O_Trefoil	WF_6_post_C_Spherical	0.167346	-0.0837863	0.418478	0.191853
783	WF_6_post_O_Trefoil	Pupil Diameter_post	-0.182671	-0.225544	-0.139797	2.47329e-16	*	*
784	WF_6_post_O_Coma	Intercept	1.56418	0.581553	2.5468	0.00197969	*
785	WF_6_post_O_Coma	IOL(TFNT00)	-0.00744552	-0.175555	0.160664	0.930887
786	WF_6_post_O_Coma	Sex(M)	0.0201767	-0.095927	0.13628	0.733655
787	WF_6_post_O_Coma	Age	0.000946279	-0.00553988	0.00743244	0.77512
788	WF_6_post_O_Coma	SE	-0.0350165	-0.131529	0.0614956	0.477193
789	WF_6_post_O_Coma	CYL	-0.0378805	-0.15719	0.0814292	0.533904
790	WF_6_post_O_Coma	Corneal Astigmatism	0.0423489	-0.083379	0.168077	0.509305
791	WF_6_post_O_Coma	Axial Length	-0.00734557	-0.03812	0.0234288	0.640246
792	WF_6_post_O_Coma	WF_4_post_C_Astigmatism	0.146578	-0.0181604	0.311316	0.0815046
793	WF_6_post_O_Coma	WF_4_post_C_TotalHOA	5.89234	-0.145619	11.9303	0.0561109
794	WF_6_post_O_Coma	WF_4_post_C_Third	-8.19447	-14.236	-2.15292	0.0079985	*
795	WF_6_post_O_Coma	WF_4_post_C_Fourth	-2.44525	-6.74865	1.85814	0.265725
796	WF_6_post_O_Coma	WF_4_post_C_Trefoil	3.37324	0.273721	6.47276	0.033225	*
797	WF_6_post_O_Coma	WF_4_post_C_Coma	2.41284	-0.193076	5.01875	0.0699339
798	WF_6_post_O_Coma	WF_4_post_C_Tetrafoil	-0.585021	-2.77973	1.60969	0.601495
799	WF_6_post_O_Coma	WF_4_post_C_2ndAstig	1.17791	-1.02516	3.38098	0.294972
800	WF_6_post_O_Coma	WF_4_post_C_Spherical	-0.644551	-1.92983	0.640727	0.325918
801	WF_6_post_O_Coma	WF_6_post_C_Astigmatism	-0.241962	-0.465496	-0.0184291	0.0341389	*
802	WF_6_post_O_Coma	WF_6_post_C_TotalHOA	1.18282	0.0842939	2.28135	0.0351099	*
803	WF_6_post_O_Coma	WF_6_post_C_Third	-0.131063	-2.01498	1.75285	0.891573
804	WF_6_post_O_Coma	WF_6_post_C_Fourth	-1.11122	-2.15639	-0.0660561	0.0374478	*
805	WF_6_post_O_Coma	WF_6_post_C_Trefoil	-0.868268	-2.25457	0.518032	0.219933
806	WF_6_post_O_Coma	WF_6_post_C_Coma	-0.426735	-1.71652	0.863053	0.516855
807	WF_6_post_O_Coma	WF_6_post_C_Tetrafoil	0.204513	-0.483668	0.892693	0.560394
808	WF_6_post_O_Coma	WF_6_post_C_2ndAstig	-0.213319	-1.05155	0.624907	0.618041
809	WF_6_post_O_Coma	WF_6_post_C_Spherical	0.153282	-0.178197	0.48476	0.364994
810	WF_6_post_O_Coma	Pupil Diameter_post	-0.239609	-0.300433	-0.178786	7.31378e-14	*	*
811	WF_6_post_O_Tetrafoil	Intercept	2.53222	1.68615	3.3783	8.82585e-09	*	*
812	WF_6_post_O_Tetrafoil	IOL(TFNT00)	-0.0826861	-0.228408	0.0630357	0.266753
813	WF_6_post_O_Tetrafoil	Sex(M)	0.0280215	-0.0726015	0.128644	0.585499
814	WF_6_post_O_Tetrafoil	Age	0.000404165	-0.00519809	0.00600642	0.887622
815	WF_6_post_O_Tetrafoil	SE	-0.0428893	-0.120512	0.0347338	0.279109
816	WF_6_post_O_Tetrafoil	CYL	0.00795861	-0.086518	0.102435	0.868898
817	WF_6_post_O_Tetrafoil	Corneal Astigmatism	0.0388258	-0.0603461	0.137998	0.443099
818	WF_6_post_O_Tetrafoil	Axial Length	-0.0148463	-0.0413925	0.0116998	0.27363
819	WF_6_post_O_Tetrafoil	WF_4_post_C_Astigmatism	0.12294	-0.00815161	0.254032	0.0663802
820	WF_6_post_O_Tetrafoil	WF_4_post_C_TotalHOA	1.07169	-3.67595	5.81933	0.658294
821	WF_6_post_O_Tetrafoil	WF_4_post_C_Third	-0.914219	-5.65155	3.82311	0.705351
822	WF_6_post_O_Tetrafoil	WF_4_post_C_Fourth	-0.816723	-4.19013	2.55668	0.635256
823	WF_6_post_O_Tetrafoil	WF_4_post_C_Trefoil	0.780098	-1.63703	3.19722	0.527213
824	WF_6_post_O_Tetrafoil	WF_4_post_C_Coma	0.0874452	-1.94561	2.1205	0.932838
825	WF_6_post_O_Tetrafoil	WF_4_post_C_Tetrafoil	1.71384	-0.000523609	3.4282	0.0504367
826	WF_6_post_O_Tetrafoil	WF_4_post_C_2ndAstig	-0.234236	-1.95709	1.48862	0.789943
827	WF_6_post_O_Tetrafoil	WF_4_post_C_Spherical	-1.31876	-2.33188	-0.305645	0.0109114	*
828	WF_6_post_O_Tetrafoil	WF_6_post_C_Astigmatism	-0.191759	-0.369824	-0.0136931	0.0350753	*
829	WF_6_post_O_Tetrafoil	WF_6_post_C_TotalHOA	-0.241994	-1.10557	0.62158	0.582994
830	WF_6_post_O_Tetrafoil	WF_6_post_C_Third	1.41507	-0.060248	2.89038	0.0604887
831	WF_6_post_O_Tetrafoil	WF_6_post_C_Fourth	-0.0319865	-0.861667	0.797694	0.939784
832	WF_6_post_O_Tetrafoil	WF_6_post_C_Trefoil	-1.19549	-2.28603	-0.104941	0.0319619	*
833	WF_6_post_O_Tetrafoil	WF_6_post_C_Coma	-1.14042	-2.15018	-0.130659	0.0271467	*
834	WF_6_post_O_Tetrafoil	WF_6_post_C_Tetrafoil	0.199418	-0.345908	0.744744	0.473727
835	WF_6_post_O_Tetrafoil	WF_6_post_C_2ndAstig	0.902087	0.23344	1.57073	0.00832967	*
836	WF_6_post_O_Tetrafoil	WF_6_post_C_Spherical	0.180117	-0.0836123	0.443847	0.181043
837	WF_6_post_O_Tetrafoil	Pupil Diameter_post	-0.377025	-0.428165	-0.325886	3.27361e-41	*	*
838	WF_6_post_O_2ndAstig	Intercept	2.87665	2.08067	3.67263	6.60777e-12	*	*
839	WF_6_post_O_2ndAstig	IOL(TFNT00)	-0.0145891	-0.150513	0.121334	0.833498
840	WF_6_post_O_2ndAstig	Sex(M)	0.0870958	-0.00678799	0.18098	0.0698589
841	WF_6_post_O_2ndAstig	Age	-0.00189361	-0.00714334	0.00335613	0.480018
842	WF_6_post_O_2ndAstig	SE	-0.0242957	-0.103919	0.0553272	0.549952
843	WF_6_post_O_2ndAstig	CYL	-0.0452999	-0.144178	0.0535786	0.369448
844	WF_6_post_O_2ndAstig	Corneal Astigmatism	0.0182631	-0.0860643	0.12259	0.731595
845	WF_6_post_O_2ndAstig	Axial Length	-0.0193331	-0.0442473	0.00558113	0.129112
846	WF_6_post_O_2ndAstig	WF_4_post_C_Astigmatism	0.13847	0.00212447	0.274815	0.046828	*
847	WF_6_post_O_2ndAstig	WF_4_post_C_TotalHOA	-0.641685	-5.65696	4.37359	0.802045
848	WF_6_post_O_2ndAstig	WF_4_post_C_Third	2.09275	-2.92992	7.11541	0.414344
849	WF_6_post_O_2ndAstig	WF_4_post_C_Fourth	0.118194	-3.45976	3.69615	0.94839
850	WF_6_post_O_2ndAstig	WF_4_post_C_Trefoil	-0.691412	-3.27257	1.88974	0.599702
851	WF_6_post_O_2ndAstig	WF_4_post_C_Coma	-0.686894	-2.8566	1.48282	0.53509
852	WF_6_post_O_2ndAstig	WF_4_post_C_Tetrafoil	0.777658	-1.04888	2.60419	0.404238
853	WF_6_post_O_2ndAstig	WF_4_post_C_2ndAstig	-0.0639658	-1.89708	1.76914	0.945488
854	WF_6_post_O_2ndAstig	WF_4_post_C_Spherical	-0.225941	-1.29289	0.841011	0.678199
855	WF_6_post_O_2ndAstig	WF_6_post_C_Astigmatism	-0.200722	-0.385665	-0.0157787	0.0336688	*
856	WF_6_post_O_2ndAstig	WF_6_post_C_TotalHOA	0.123614	-0.788933	1.03616	0.790683
857	WF_6_post_O_2ndAstig	WF_6_post_C_Third	0.180689	-1.38642	1.7478	0.821262
858	WF_6_post_O_2ndAstig	WF_6_post_C_Fourth	-0.339207	-1.20482	0.526403	0.442645
859	WF_6_post_O_2ndAstig	WF_6_post_C_Trefoil	-0.395933	-1.54739	0.755521	0.500512
860	WF_6_post_O_2ndAstig	WF_6_post_C_Coma	-0.509693	-1.58267	0.563288	0.352084
861	WF_6_post_O_2ndAstig	WF_6_post_C_Tetrafoil	0.254197	-0.31606	0.824455	0.382516
862	WF_6_post_O_2ndAstig	WF_6_post_C_2ndAstig	0.696552	0.00321229	1.38989	0.0492458	*
863	WF_6_post_O_2ndAstig	WF_6_post_C_Spherical	0.0585818	-0.215833	0.332997	0.675739
864	WF_6_post_O_2ndAstig	Pupil Diameter_post	-0.40672	-0.456288	-0.357152	1.12646e-47	*	*
865	WF_6_post_O_Spherical	Intercept	3.12148	2.0747	4.16826	1.06672e-08	*	*
866	WF_6_post_O_Spherical	IOL(TFNT00)	0.175326	-0.00336002	0.354011	0.0552552
867	WF_6_post_O_Spherical	Sex(M)	0.0990134	-0.0244092	0.222436	0.116743
868	WF_6_post_O_Spherical	Age	0.00621654	-0.000686174	0.0131193	0.078346
869	WF_6_post_O_Spherical	SE	-0.000696109	-0.105776	0.104384	0.989643
870	WF_6_post_O_Spherical	CYL	0.0646761	-0.0659324	0.195285	0.332016
871	WF_6_post_O_Spherical	Corneal Astigmatism	0.020852	-0.116989	0.158693	0.766915
872	WF_6_post_O_Spherical	Axial Length	-0.0407354	-0.0734958	-0.00797506	0.0152608	*
873	WF_6_post_O_Spherical	WF_4_post_C_Astigmatism	0.276438	0.0963861	0.45649	0.00269081	*
874	WF_6_post_O_Spherical	WF_4_post_C_TotalHOA	-2.29325	-8.92093	4.33443	0.497829
875	WF_6_post_O_Spherical	WF_4_post_C_Third	1.38126	-5.25736	8.01989	0.683513
876	WF_6_post_O_Spherical	WF_4_post_C_Fourth	2.62891	-2.10027	7.35809	0.276207
877	WF_6_post_O_Spherical	WF_4_post_C_Trefoil	0.594792	-2.81796	4.00754	0.732736
878	WF_6_post_O_Spherical	WF_4_post_C_Coma	0.447514	-2.42112	3.31615	0.759857
879	WF_6_post_O_Spherical	WF_4_post_C_Tetrafoil	-1.50211	-3.9168	0.912584	0.223074
880	WF_6_post_O_Spherical	WF_4_post_C_2ndAstig	2.05371	-0.369598	4.47701	0.0970564
881	WF_6_post_O_Spherical	WF_4_post_C_Spherical	-0.220296	-1.63012	1.18953	0.759472
882	WF_6_post_O_Spherical	WF_6_post_C_Astigmatism	-0.440372	-0.684583	-0.19616	0.000429296	*	*
883	WF_6_post_O_Spherical	WF_6_post_C_TotalHOA	0.932871	-0.273084	2.13883	0.129826
884	WF_6_post_O_Spherical	WF_6_post_C_Third	-0.614497	-2.68606	1.45707	0.561117
885	WF_6_post_O_Spherical	WF_6_post_C_Fourth	-0.111734	-1.25497	1.0315	0.848129
886	WF_6_post_O_Spherical	WF_6_post_C_Trefoil	-0.11496	-1.63661	1.40669	0.882314
887	WF_6_post_O_Spherical	WF_6_post_C_Coma	-0.206808	-1.62521	1.21159	0.775117
888	WF_6_post_O_Spherical	WF_6_post_C_Tetrafoil	0.056313	-0.696923	0.809549	0.883533
889	WF_6_post_O_Spherical	WF_6_post_C_2ndAstig	-1.41138	-2.32688	-0.49589	0.00258417	*
890	WF_6_post_O_Spherical	WF_6_post_C_Spherical	-0.0404816	-0.402884	0.321921	0.826747
891	WF_6_post_O_Spherical	Pupil Diameter_post	-0.480668	-0.545929	-0.415407	4.50521e-40	*	*
892	WF_6_post_I_Astigmatism	Intercept	-5.26053	-7.33863	-3.18243	1.04213e-06	*	*
893	WF_6_post_I_Astigmatism	IOL(TFNT00)	0.0582571	-0.295955	0.412469	0.747367
894	WF_6_post_I_Astigmatism	Sex(M)	-0.21882	-0.463508	0.0258668	0.0804824
895	WF_6_post_I_Astigmatism	Age	-0.00250734	-0.0162019	0.0111872	0.719902
896	WF_6_post_I_Astigmatism	SE	0.0920492	-0.119492	0.303591	0.393974
897	WF_6_post_I_Astigmatism	CYL	0.138138	-0.125742	0.402018	0.305143
898	WF_6_post_I_Astigmatism	Corneal Astigmatism	-0.10238	-0.38116	0.176399	0.471832
899	WF_6_post_I_Astigmatism	Axial Length	0.0478861	-0.0171187	0.112891	0.149603
900	WF_6_post_I_Astigmatism	WF_4_post_C_Astigmatism	-0.702614	-1.06602	-0.339207	0.000160925	*	*
901	WF_6_post_I_Astigmatism	WF_4_post_C_TotalHOA	-9.93278	-23.3484	3.48283	0.147077
902	WF_6_post_I_Astigmatism	WF_4_post_C_Third	7.83396	-5.61359	21.2815	0.253833
903	WF_6_post_I_Astigmatism	WF_4_post_C_Fourth	7.85794	-1.72242	17.4383	0.108267
904	WF_6_post_I_Astigmatism	WF_4_post_C_Trefoil	-1.38864	-8.31126	5.53398	0.694292
905	WF_6_post_I_Astigmatism	WF_4_post_C_Coma	0.297243	-5.52068	6.11517	0.920257
906	WF_6_post_I_Astigmatism	WF_4_post_C_Tetrafoil	-1.99446	-6.88983	2.90092	0.424771
907	WF_6_post_I_Astigmatism	WF_4_post_C_2ndAstig	-3.39016	-8.30247	1.52215	0.176503
908	WF_6_post_I_Astigmatism	WF_4_post_C_Spherical	-2.28121	-5.13379	0.571376	0.117364
909	WF_6_post_I_Astigmatism	WF_6_post_C_Astigmatism	1.03778	0.545018	1.53054	4.00074e-05	*	*
910	WF_6_post_I_Astigmatism	WF_6_post_C_TotalHOA	-1.21413	-3.6554	1.22714	0.32993
911	WF_6_post_I_Astigmatism	WF_6_post_C_Third	0.288638	-3.90999	4.48727	0.892846
912	WF_6_post_I_Astigmatism	WF_6_post_C_Fourth	1.66549	-0.643127	3.97411	0.157706
913	WF_6_post_I_Astigmatism	WF_6_post_C_Trefoil	0.975471	-2.10469	4.05563	0.534937
914	WF_6_post_I_Astigmatism	WF_6_post_C_Coma	0.929184	-1.9458	3.80416	0.526591
915	WF_6_post_I_Astigmatism	WF_6_post_C_Tetrafoil	-0.598491	-2.12021	0.923222	0.440983
916	WF_6_post_I_Astigmatism	WF_6_post_C_2ndAstig	-1.38816	-3.23516	0.458838	0.141076
917	WF_6_post_I_Astigmatism	WF_6_post_C_Spherical	0.422631	-0.309013	1.15428	0.257854
918	WF_6_post_I_Astigmatism	Pupil Diameter_post	0.715893	0.585753	0.846032	1.34678e-24	*	*
919	WF_6_post_I_TotalHOA	Intercept	5.55281	3.63335	7.47227	2.66447e-08	*	*
920	WF_6_post_I_TotalHOA	IOL(TFNT00)	-0.0894497	-0.420293	0.241394	0.59648
921	WF_6_post_I_TotalHOA	Sex(M)	0.20788	-0.0205703	0.43633	0.0753114
922	WF_6_post_I_TotalHOA	Age	-0.000593506	-0.0133078	0.0121208	0.927147
923	WF_6_post_I_TotalHOA	SE	-0.0552019	-0.229927	0.119524	0.535918
924	WF_6_post_I_TotalHOA	CYL	-0.0157332	-0.228043	0.196576	0.884552
925	WF_6_post_I_TotalHOA	Corneal Astigmatism	0.123058	-0.0997171	0.345833	0.279274
926	WF_6_post_I_TotalHOA	Axial Length	-0.0316895	-0.0919245	0.0285454	0.30308
927	WF_6_post_I_TotalHOA	WF_4_post_C_Astigmatism	0.384025	0.0892716	0.678778	0.01083	*
928	WF_6_post_I_TotalHOA	WF_4_post_C_TotalHOA	2.05775	-8.60381	12.7193	0.705315
929	WF_6_post_I_TotalHOA	WF_4_post_C_Third	-4.13204	-14.7675	6.50342	0.446601
930	WF_6_post_I_TotalHOA	WF_4_post_C_Fourth	-0.962205	-8.53539	6.61098	0.803408
931	WF_6_post_I_TotalHOA	WF_4_post_C_Trefoil	3.18369	-2.23981	8.60718	0.250303
932	WF_6_post_I_TotalHOA	WF_4_post_C_Coma	1.82569	-2.73618	6.38757	0.433063
933	WF_6_post_I_TotalHOA	WF_4_post_C_Tetrafoil	0.799587	-3.04761	4.64678	0.683864
934	WF_6_post_I_TotalHOA	WF_4_post_C_2ndAstig	1.20594	-2.66093	5.0728	0.54122
935	WF_6_post_I_TotalHOA	WF_4_post_C_Spherical	-1.17944	-3.45524	1.09635	0.310038
936	WF_6_post_I_TotalHOA	WF_6_post_C_Astigmatism	-0.641698	-1.04211	-0.241287	0.0017396	*
937	WF_6_post_I_TotalHOA	WF_6_post_C_TotalHOA	3.15952	1.22026	5.09878	0.00146286	*
938	WF_6_post_I_TotalHOA	WF_6_post_C_Third	-0.244017	-3.55587	3.06784	0.885213
939	WF_6_post_I_TotalHOA	WF_6_post_C_Fourth	-1.89967	-3.76467	-0.034675	0.0462024	*
940	WF_6_post_I_TotalHOA	WF_6_post_C_Trefoil	-1.85939	-4.30856	0.589773	0.137145
941	WF_6_post_I_TotalHOA	WF_6_post_C_Coma	-1.77524	-4.04193	0.491442	0.125193
942	WF_6_post_I_TotalHOA	WF_6_post_C_Tetrafoil	-0.0847418	-1.31033	1.14084	0.892231
943	WF_6_post_I_TotalHOA	WF_6_post_C_2ndAstig	0.912709	-0.591138	2.41656	0.234539
944	WF_6_post_I_TotalHOA	WF_6_post_C_Spherical	-0.339901	-0.932913	0.253111	0.261565
945	WF_6_post_I_TotalHOA	Pupil Diameter_post	-0.828355	-0.944041	-0.712669	3.47048e-39	*	*
946	WF_6_post_I_Third	Intercept	2.18826	1.03646	3.34006	0.000232454	*	*
947	WF_6_post_I_Third	IOL(TFNT00)	-0.00645691	-0.202889	0.189975	0.948676
948	WF_6_post_I_Third	Sex(M)	0.050574	-0.0851146	0.186263	0.465663
949	WF_6_post_I_Third	Age	-0.0018739	-0.00946601	0.00571822	0.628901
950	WF_6_post_I_Third	SE	-0.0523222	-0.168959	0.0643151	0.379527
951	WF_6_post_I_Third	CYL	-0.0310804	-0.176379	0.114218	0.675126
952	WF_6_post_I_Third	Corneal Astigmatism	0.0471448	-0.106297	0.200587	0.547185
953	WF_6_post_I_Third	Axial Length	-0.00496694	-0.0410029	0.031069	0.787226
954	WF_6_post_I_Third	WF_4_post_C_Astigmatism	0.214423	0.0142471	0.414598	0.0360487	*
955	WF_6_post_I_Third	WF_4_post_C_TotalHOA	7.65078	0.269115	15.0325	0.0424987	*
956	WF_6_post_I_Third	WF_4_post_C_Third	-9.74279	-17.14	-2.3456	0.00999463	*
957	WF_6_post_I_Third	WF_4_post_C_Fourth	-4.79016	-10.06	0.479637	0.0751517
958	WF_6_post_I_Third	WF_4_post_C_Trefoil	3.90877	0.102799	7.71475	0.0444322	*
959	WF_6_post_I_Third	WF_4_post_C_Coma	2.04176	-1.15708	5.2406	0.211261
960	WF_6_post_I_Third	WF_4_post_C_Tetrafoil	0.470443	-2.22156	3.16244	0.73204
961	WF_6_post_I_Third	WF_4_post_C_2ndAstig	2.06031	-0.641096	4.76172	0.135311
962	WF_6_post_I_Third	WF_4_post_C_Spherical	-0.0876184	-1.65742	1.48219	0.912912
963	WF_6_post_I_Third	WF_6_post_C_Astigmatism	-0.330825	-0.602283	-0.0593664	0.0171156	*
964	WF_6_post_I_Third	WF_6_post_C_TotalHOA	3.03932	1.6961	4.38253	1.03367e-05	*	*
965	WF_6_post_I_Third	WF_6_post_C_Third	-0.979986	-3.28905	1.32907	0.405723
966	WF_6_post_I_Third	WF_6_post_C_Fourth	-1.63404	-2.90546	-0.362621	0.0119381	*
967	WF_6_post_I_Third	WF_6_post_C_Trefoil	-1.34154	-3.03631	0.353233	0.121133
968	WF_6_post_I_Third	WF_6_post_C_Coma	-1.09547	-2.67654	0.485607	0.174807
969	WF_6_post_I_Third	WF_6_post_C_Tetrafoil	-0.292618	-1.13053	0.545295	0.493848
970	WF_6_post_I_Third	WF_6_post_C_2ndAstig	0.176803	-0.840738	1.19434	0.733515
971	WF_6_post_I_Third	WF_6_post_C_Spherical	-0.174922	-0.577892	0.228048	0.395104
972	WF_6_post_I_Third	Pupil Diameter_post	-0.34344	-0.415451	-0.271429	4.5211e-19	*	*
973	WF_6_post_I_Fourth	Intercept	4.77574	3.30771	6.24378	4.48553e-10	*	*
974	WF_6_post_I_Fourth	IOL(TFNT00)	-0.101892	-0.355473	0.151689	0.43142
975	WF_6_post_I_Fourth	Sex(M)	0.20396	0.0288641	0.379056	0.0229405	*
976	WF_6_post_I_Fourth	Age	0.000999177	-0.00873533	0.0107337	0.840653
977	WF_6_post_I_Fourth	SE	-0.0211785	-0.151851	0.109494	0.750813
978	WF_6_post_I_Fourth	CYL	0.0177056	-0.140346	0.175757	0.826263
979	WF_6_post_I_Fourth	Corneal Astigmatism	0.0929124	-0.0727588	0.258584	0.272008
980	WF_6_post_I_Fourth	Axial Length	-0.0349098	-0.081	0.0111804	0.138375
981	WF_6_post_I_Fourth	WF_4_post_C_Astigmatism	0.280736	0.0609722	0.5005	0.0124723	*
982	WF_6_post_I_Fourth	WF_4_post_C_TotalHOA	-3.63513	-11.5571	4.28689	0.368736
983	WF_6_post_I_Fourth	WF_4_post_C_Third	2.6129	-5.2838	10.5096	0.516838
984	WF_6_post_I_Fourth	WF_4_post_C_Fourth	2.76926	-2.85324	8.39176	0.334676
985	WF_6_post_I_Fourth	WF_4_post_C_Trefoil	0.864756	-3.15597	4.88548	0.673485
986	WF_6_post_I_Fourth	WF_4_post_C_Coma	0.416823	-2.96539	3.79904	0.809199
987	WF_6_post_I_Fourth	WF_4_post_C_Tetrafoil	-0.240415	-3.09359	2.61276	0.868869
988	WF_6_post_I_Fourth	WF_4_post_C_2ndAstig	0.353708	-2.51537	3.22278	0.809131
989	WF_6_post_I_Fourth	WF_4_post_C_Spherical	-1.38142	-3.07388	0.31105	0.110045
990	WF_6_post_I_Fourth	WF_6_post_C_Astigmatism	-0.508539	-0.807157	-0.209922	0.000880561	*
991	WF_6_post_I_Fourth	WF_6_post_C_TotalHOA	0.900975	-0.539938	2.34189	0.220744
992	WF_6_post_I_Fourth	WF_6_post_C_Third	0.724067	-1.73448	3.18261	0.563953
993	WF_6_post_I_Fourth	WF_6_post_C_Fourth	-0.493148	-1.88263	0.896334	0.486851
994	WF_6_post_I_Fourth	WF_6_post_C_Trefoil	-1.1282	-2.94843	0.692029	0.2248
995	WF_6_post_I_Fourth	WF_6_post_C_Coma	-1.21003	-2.89255	0.472489	0.159081
996	WF_6_post_I_Fourth	WF_6_post_C_Tetrafoil	0.224916	-0.687726	1.13756	0.629201
997	WF_6_post_I_Fourth	WF_6_post_C_2ndAstig	0.558636	-0.563524	1.6808	0.329468
998	WF_6_post_I_Fourth	WF_6_post_C_Spherical	-0.389484	-0.83172	0.0527517	0.0846695
999	WF_6_post_I_Fourth	Pupil Diameter_post	-0.693069	-0.78081	-0.605327	1.38176e-46	*	*
1000	WF_6_post_I_Trefoil	Intercept	1.22072	0.526232	1.91521	0.000643396	*	*
1001	WF_6_post_I_Trefoil	IOL(TFNT00)	-0.0124178	-0.130372	0.105536	0.836661
1002	WF_6_post_I_Trefoil	Sex(M)	0.0236714	-0.0578363	0.105179	0.56962
1003	WF_6_post_I_Trefoil	Age	-0.00132744	-0.00589682	0.00324194	0.569485
1004	WF_6_post_I_Trefoil	SE	-0.0384316	-0.111471	0.0346082	0.302728
1005	WF_6_post_I_Trefoil	CYL	-0.0191425	-0.111054	0.0727691	0.683218
1006	WF_6_post_I_Trefoil	Corneal Astigmatism	0.015586	-0.0817749	0.112947	0.753771
1007	WF_6_post_I_Trefoil	Axial Length	-0.000185687	-0.0218821	0.0215107	0.986627
1008	WF_6_post_I_Trefoil	WF_4_post_C_Astigmatism	0.111269	-0.0150154	0.237554	0.0845377
1009	WF_6_post_I_Trefoil	WF_4_post_C_TotalHOA	5.47636	0.780829	10.1719	0.0224863	*
1010	WF_6_post_I_Trefoil	WF_4_post_C_Third	-7.22128	-11.9369	-2.50567	0.00275951	*
1011	WF_6_post_I_Trefoil	WF_4_post_C_Fourth	-3.29239	-6.65254	0.067754	0.0551065
1012	WF_6_post_I_Trefoil	WF_4_post_C_Trefoil	3.09452	0.658398	5.53064	0.012961	*
1013	WF_6_post_I_Trefoil	WF_4_post_C_Coma	1.60618	-0.440138	3.65251	0.124289
1014	WF_6_post_I_Trefoil	WF_4_post_C_Tetrafoil	0.539116	-1.18085	2.25908	0.539133
1015	WF_6_post_I_Trefoil	WF_4_post_C_2ndAstig	1.20564	-0.520185	2.93147	0.171261
1016	WF_6_post_I_Trefoil	WF_4_post_C_Spherical	-0.388745	-1.38641	0.608918	0.445229
1017	WF_6_post_I_Trefoil	WF_6_post_C_Astigmatism	-0.142137	-0.313252	0.0289779	0.103881
1018	WF_6_post_I_Trefoil	WF_6_post_C_TotalHOA	2.37389	1.51924	3.22854	6.68832e-08	*	*
1019	WF_6_post_I_Trefoil	WF_6_post_C_Third	-0.941631	-2.41649	0.533228	0.211117
1020	WF_6_post_I_Trefoil	WF_6_post_C_Fourth	-1.27828	-2.08146	-0.475104	0.00187216	*
1021	WF_6_post_I_Trefoil	WF_6_post_C_Trefoil	-0.875093	-1.95345	0.203262	0.112055
1022	WF_6_post_I_Trefoil	WF_6_post_C_Coma	-0.815494	-1.82556	0.194568	0.113892
1023	WF_6_post_I_Trefoil	WF_6_post_C_Tetrafoil	-0.241451	-0.771421	0.28852	0.372123
1024	WF_6_post_I_Trefoil	WF_6_post_C_2ndAstig	0.303374	-0.337921	0.94467	0.354084
1025	WF_6_post_I_Trefoil	WF_6_post_C_Spherical	-0.0721211	-0.326576	0.182333	0.578675
1026	WF_6_post_I_Trefoil	Pupil Diameter_post	-0.209151	-0.253086	-0.165216	5.49202e-19	*	*
1027	WF_6_post_I_Coma	Intercept	1.68098	0.711728	2.65024	0.000761281	*
1028	WF_6_post_I_Coma	IOL(TFNT00)	0.00608177	-0.159539	0.171702	0.942673
1029	WF_6_post_I_Coma	Sex(M)	0.0340608	-0.0803308	0.148452	0.559944
1030	WF_6_post_I_Coma	Age	-0.00115302	-0.00754743	0.00524139	0.724017
1031	WF_6_post_I_Coma	SE	-0.0335031	-0.129847	0.0628407	0.495686
1032	WF_6_post_I_Coma	CYL	-0.0383801	-0.157833	0.0810731	0.529018
1033	WF_6_post_I_Coma	Corneal Astigmatism	0.0477142	-0.078266	0.173694	0.458075
1034	WF_6_post_I_Coma	Axial Length	-0.00599458	-0.0363387	0.0243496	0.698872
1035	WF_6_post_I_Coma	WF_4_post_C_Astigmatism	0.193733	0.0289407	0.358525	0.021433	*
1036	WF_6_post_I_Coma	WF_4_post_C_TotalHOA	5.20734	-0.846665	11.2614	0.0921674
1037	WF_6_post_I_Coma	WF_4_post_C_Third	-6.59653	-12.6576	-0.535487	0.0331904	*
1038	WF_6_post_I_Coma	WF_4_post_C_Fourth	-3.25523	-7.57275	1.06229	0.139835
1039	WF_6_post_I_Coma	WF_4_post_C_Trefoil	2.63358	-0.479341	5.74649	0.0976602
1040	WF_6_post_I_Coma	WF_4_post_C_Coma	1.35012	-1.26676	3.96701	0.312207
1041	WF_6_post_I_Coma	WF_4_post_C_Tetrafoil	0.0529289	-2.1504	2.25626	0.962458
1042	WF_6_post_I_Coma	WF_4_post_C_2ndAstig	1.55982	-0.651586	3.77123	0.167185
1043	WF_6_post_I_Coma	WF_4_post_C_Spherical	0.171886	-1.1163	1.46008	0.793746
1044	WF_6_post_I_Coma	WF_6_post_C_Astigmatism	-0.317212	-0.540768	-0.0936547	0.00552857	*
1045	WF_6_post_I_Coma	WF_6_post_C_TotalHOA	1.84808	0.746572	2.9496	0.00104707	*
1046	WF_6_post_I_Coma	WF_6_post_C_Third	-0.573414	-2.4641	1.31727	0.552378
1047	WF_6_post_I_Coma	WF_6_post_C_Fourth	-1.01454	-2.0605	0.0314319	0.0576011
1048	WF_6_post_I_Coma	WF_6_post_C_Trefoil	-0.942624	-2.33257	0.447322	0.184116
1049	WF_6_post_I_Coma	WF_6_post_C_Coma	-0.610066	-1.90456	0.684424	0.3559
1050	WF_6_post_I_Coma	WF_6_post_C_Tetrafoil	-0.145843	-0.834789	0.543104	0.678304
1051	WF_6_post_I_Coma	WF_6_post_C_2ndAstig	0.0713677	-0.766801	0.909536	0.867495
1052	WF_6_post_I_Coma	WF_6_post_C_Spherical	-0.16258	-0.494217	0.169057	0.336876
1053	WF_6_post_I_Coma	Pupil Diameter_post	-0.250652	-0.310886	-0.190418	3.31257e-15	*	*
1054	WF_6_post_I_Tetrafoil	Intercept	2.48644	1.6411	3.33177	1.53531e-08	*	*
1055	WF_6_post_I_Tetrafoil	IOL(TFNT00)	-0.0690903	-0.214617	0.0764369	0.352662
1056	WF_6_post_I_Tetrafoil	Sex(M)	0.0264685	-0.0740207	0.126958	0.605961
1057	WF_6_post_I_Tetrafoil	Age	0.00132833	-0.00426779	0.00692445	0.642002
1058	WF_6_post_I_Tetrafoil	SE	-0.0216322	-0.0995601	0.0562956	0.586517
1059	WF_6_post_I_Tetrafoil	CYL	0.0191101	-0.075835	0.114055	0.693311
1060	WF_6_post_I_Tetrafoil	Corneal Astigmatism	0.037487	-0.0622005	0.137174	0.4613
1061	WF_6_post_I_Tetrafoil	Axial Length	-0.0142669	-0.040787	0.0122531	0.292284
1062	WF_6_post_I_Tetrafoil	WF_4_post_C_Astigmatism	0.0903536	-0.0413437	0.222051	0.179066
1063	WF_6_post_I_Tetrafoil	WF_4_post_C_TotalHOA	-0.647937	-5.42119	4.12532	0.790263
1064	WF_6_post_I_Tetrafoil	WF_4_post_C_Third	0.0414109	-4.7223	4.80512	0.98641
1065	WF_6_post_I_Tetrafoil	WF_4_post_C_Fourth	-0.133209	-3.52547	3.25905	0.93867
1066	WF_6_post_I_Tetrafoil	WF_4_post_C_Trefoil	1.00698	-1.42446	3.43841	0.417204
1067	WF_6_post_I_Tetrafoil	WF_4_post_C_Coma	0.264649	-1.7804	2.3097	0.799841
1068	WF_6_post_I_Tetrafoil	WF_4_post_C_Tetrafoil	0.875829	-0.848522	2.60018	0.319801
1069	WF_6_post_I_Tetrafoil	WF_4_post_C_2ndAstig	0.158159	-1.57458	1.8909	0.858061
1070	WF_6_post_I_Tetrafoil	WF_4_post_C_Spherical	-1.08516	-2.10356	-0.0667615	0.0370569	*
1071	WF_6_post_I_Tetrafoil	WF_6_post_C_Astigmatism	-0.159819	-0.338696	0.0190574	0.0802579
1072	WF_6_post_I_Tetrafoil	WF_6_post_C_TotalHOA	0.230138	-0.638104	1.09838	0.603539
1073	WF_6_post_I_Tetrafoil	WF_6_post_C_Third	0.831116	-0.6525	2.31473	0.272548
1074	WF_6_post_I_Tetrafoil	WF_6_post_C_Fourth	-0.0532069	-0.886857	0.780443	0.900477
1075	WF_6_post_I_Tetrafoil	WF_6_post_C_Trefoil	-0.886537	-1.98292	0.209846	0.113385
1076	WF_6_post_I_Tetrafoil	WF_6_post_C_Coma	-0.845788	-1.86125	0.169672	0.102976
1077	WF_6_post_I_Tetrafoil	WF_6_post_C_Tetrafoil	-0.0383912	-0.586389	0.509607	0.890816
1078	WF_6_post_I_Tetrafoil	WF_6_post_C_2ndAstig	0.883433	0.211815	1.55505	0.0100912	*
1079	WF_6_post_I_Tetrafoil	WF_6_post_C_Spherical	0.0295326	-0.235409	0.294474	0.827107
1080	WF_6_post_I_Tetrafoil	Pupil Diameter_post	-0.396496	-0.44768	-0.345312	9.54028e-45	*	*
1081	WF_6_post_I_2ndAstig	Intercept	2.92187	2.12189	3.72185	4.03543e-12	*	*
1082	WF_6_post_I_2ndAstig	IOL(TFNT00)	-0.00887135	-0.145544	0.127801	0.898836
1083	WF_6_post_I_2ndAstig	Sex(M)	0.0903111	-0.00408726	0.184709	0.0615869
1084	WF_6_post_I_2ndAstig	Age	-0.0019241	-0.00720134	0.00335315	0.475287
1085	WF_6_post_I_2ndAstig	SE	-0.0198299	-0.099477	0.0598173	0.625682
1086	WF_6_post_I_2ndAstig	CYL	-0.0459689	-0.144761	0.0528229	0.362003
1087	WF_6_post_I_2ndAstig	Corneal Astigmatism	0.0222454	-0.0819562	0.126447	0.675732
1088	WF_6_post_I_2ndAstig	Axial Length	-0.0221808	-0.047224	0.00286247	0.0833787
1089	WF_6_post_I_2ndAstig	WF_4_post_C_Astigmatism	0.162071	0.0257981	0.298343	0.0199661	*
1090	WF_6_post_I_2ndAstig	WF_4_post_C_TotalHOA	-1.33748	-6.34537	3.67041	0.600779
1091	WF_6_post_I_2ndAstig	WF_4_post_C_Third	2.17091	-2.8432	7.18502	0.396331
1092	WF_6_post_I_2ndAstig	WF_4_post_C_Fourth	-0.0330873	-3.60486	3.53869	0.985518
1093	WF_6_post_I_2ndAstig	WF_4_post_C_Trefoil	-0.417668	-2.99328	2.15794	0.750685
1094	WF_6_post_I_2ndAstig	WF_4_post_C_Coma	-0.589846	-2.755	1.57531	0.593511
1095	WF_6_post_I_2ndAstig	WF_4_post_C_Tetrafoil	0.930147	-0.89277	2.75306	0.317545
1096	WF_6_post_I_2ndAstig	WF_4_post_C_2ndAstig	0.230079	-1.59949	2.05965	0.805368
1097	WF_6_post_I_2ndAstig	WF_4_post_C_Spherical	0.141664	-0.923874	1.2072	0.794473
1098	WF_6_post_I_2ndAstig	WF_6_post_C_Astigmatism	-0.252745	-0.437606	-0.0678835	0.00750005	*
1099	WF_6_post_I_2ndAstig	WF_6_post_C_TotalHOA	0.453489	-0.457692	1.36467	0.329585
1100	WF_6_post_I_2ndAstig	WF_6_post_C_Third	-0.16317	-1.72736	1.40102	0.838042
1101	WF_6_post_I_2ndAstig	WF_6_post_C_Fourth	-0.222922	-1.08792	0.642077	0.613596
1102	WF_6_post_I_2ndAstig	WF_6_post_C_Trefoil	-0.242866	-1.39263	0.906898	0.678964
1103	WF_6_post_I_2ndAstig	WF_6_post_C_Coma	-0.325433	-1.39639	0.745523	0.551605
1104	WF_6_post_I_2ndAstig	WF_6_post_C_Tetrafoil	0.159032	-0.410743	0.728808	0.584468
1105	WF_6_post_I_2ndAstig	WF_6_post_C_2ndAstig	0.619798	-0.0732766	1.31287	0.0799753
1106	WF_6_post_I_2ndAstig	WF_6_post_C_Spherical	-0.262962	-0.537211	0.0112866	0.0605146
1107	WF_6_post_I_2ndAstig	Pupil Diameter_post	-0.408745	-0.458486	-0.359004	7.00639e-48	*	*
1108	WF_6_post_I_Spherical	Intercept	3.12148	2.0747	4.16826	1.06672e-08	*	*
1109	WF_6_post_I_Spherical	IOL(TFNT00)	0.175325	-0.00336004	0.354011	0.0552552
1110	WF_6_post_I_Spherical	Sex(M)	0.0990134	-0.0244092	0.222436	0.116743
1111	WF_6_post_I_Spherical	Age	0.00621654	-0.000686174	0.0131193	0.078346
1112	WF_6_post_I_Spherical	SE	-0.000696123	-0.105776	0.104384	0.989643
1113	WF_6_post_I_Spherical	CYL	0.0646761	-0.0659324	0.195285	0.332016
1114	WF_6_post_I_Spherical	Corneal Astigmatism	0.020852	-0.116989	0.158693	0.766915
1115	WF_6_post_I_Spherical	Axial Length	-0.0407354	-0.0734958	-0.00797507	0.0152608	*
1116	WF_6_post_I_Spherical	WF_4_post_C_Astigmatism	0.276438	0.096386	0.45649	0.00269082	*
1117	WF_6_post_I_Spherical	WF_4_post_C_TotalHOA	-2.29325	-8.92093	4.33444	0.49783
1118	WF_6_post_I_Spherical	WF_4_post_C_Third	1.38126	-5.25737	8.01989	0.683513
1119	WF_6_post_I_Spherical	WF_4_post_C_Fourth	2.62891	-2.10028	7.35809	0.276207
1120	WF_6_post_I_Spherical	WF_4_post_C_Trefoil	0.594791	-2.81796	4.00754	0.732736
1121	WF_6_post_I_Spherical	WF_4_post_C_Coma	0.447513	-2.42113	3.31615	0.759858
1122	WF_6_post_I_Spherical	WF_4_post_C_Tetrafoil	-1.50211	-3.9168	0.912582	0.223073
1123	WF_6_post_I_Spherical	WF_4_post_C_2ndAstig	2.0537	-0.369601	4.47701	0.0970568
1124	WF_6_post_I_Spherical	WF_4_post_C_Spherical	-0.220297	-1.63012	1.18953	0.759472
1125	WF_6_post_I_Spherical	WF_6_post_C_Astigmatism	-0.440372	-0.684583	-0.19616	0.000429297	*	*
1126	WF_6_post_I_Spherical	WF_6_post_C_TotalHOA	0.932871	-0.273084	2.13883	0.129826
1127	WF_6_post_I_Spherical	WF_6_post_C_Third	-0.614497	-2.68606	1.45707	0.561117
1128	WF_6_post_I_Spherical	WF_6_post_C_Fourth	-0.111734	-1.25497	1.0315	0.848129
1129	WF_6_post_I_Spherical	WF_6_post_C_Trefoil	-0.114961	-1.63661	1.40669	0.882314
1130	WF_6_post_I_Spherical	WF_6_post_C_Coma	-0.206808	-1.62521	1.21159	0.775117
1131	WF_6_post_I_Spherical	WF_6_post_C_Tetrafoil	0.0563137	-0.696922	0.80955	0.883532
1132	WF_6_post_I_Spherical	WF_6_post_C_2ndAstig	-1.41138	-2.32688	-0.495889	0.00258419	*
1133	WF_6_post_I_Spherical	WF_6_post_C_Spherical	-1.04048	-1.40288	-0.678079	2.43161e-08	*	*
1134	WF_6_post_I_Spherical	Pupil Diameter_post	-0.480668	-0.545929	-0.415407	4.50521e-40	*	*
1135	C_6.3_post	Intercept	-0.0554866	-0.0793265	-0.0316466	6.00609e-06	*	*
1136	C_6.3_post	IOL(TFNT00)	-0.00745987	-0.0114766	-0.00344311	0.000294542	*	*
1137	C_6.3_post	Sex(M)	-0.00180836	-0.00445808	0.000841357	0.181499
1138	C_6.3_post	Age	0.000443173	0.000290564	0.000595781	1.90129e-08	*	*
1139	C_6.3_post	SE	0.000166844	-0.00210707	0.00244076	0.885673
1140	C_6.3_post	CYL	-0.000366152	-0.00326627	0.00253397	0.804595
1141	C_6.3_post	Corneal Astigmatism	-0.000257782	-0.00323234	0.00271678	0.86515
1142	C_6.3_post	Axial Length	0.00180692	0.00104672	0.00256711	3.83317e-06	*	*
1143	C_6.3_post	WF_4_post_C_Astigmatism	-0.00451837	-0.00848655	-0.000550188	0.0258091	*
1144	C_6.3_post	WF_4_post_C_TotalHOA	-0.0986134	-0.231319	0.0340924	0.14552
1145	C_6.3_post	WF_4_post_C_Third	0.10466	-0.0354893	0.244809	0.143539
1146	C_6.3_post	WF_4_post_C_Fourth	0.056	-0.0454593	0.157459	0.279554
1147	C_6.3_post	WF_4_post_C_Trefoil	-0.0236183	-0.0985454	0.0513087	0.536807
1148	C_6.3_post	WF_4_post_C_Coma	-0.0518798	-0.11503	0.0112703	0.10762
1149	C_6.3_post	WF_4_post_C_Tetrafoil	0.035895	-0.0157727	0.0875627	0.173563
1150	C_6.3_post	WF_4_post_C_2ndAstig	-0.0377194	-0.0915402	0.0161014	0.169818
1151	C_6.3_post	WF_4_post_C_Spherical	-0.025299	-0.0579236	0.00732563	0.128796
1152	C_6.3_post	WF_6_post_C_Astigmatism	0.0051286	-0.000257247	0.0105144	0.0622259
1153	C_6.3_post	WF_6_post_C_TotalHOA	0.154692	0.127409	0.181975	2.04962e-27	*	*
1154	C_6.3_post	WF_6_post_C_Third	-0.0953917	-0.140346	-0.0504375	3.42597e-05	*	*
1155	C_6.3_post	WF_6_post_C_Fourth	-0.108178	-0.133381	-0.0829746	1.08407e-16	*	*
1156	C_6.3_post	WF_6_post_C_Trefoil	-0.00900614	-0.0430739	0.0250616	0.604453
1157	C_6.3_post	WF_6_post_C_Coma	0.00574737	-0.0256998	0.0371946	0.720247
1158	C_6.3_post	WF_6_post_C_Tetrafoil	-0.0181993	-0.0344162	-0.0019824	0.0280244	*
1159	C_6.3_post	WF_6_post_C_2ndAstig	-0.0168121	-0.03696	0.00333576	0.102199
1160	C_6.3_post	WF_6_post_C_Spherical	0.0197761	0.0116708	0.0278814	1.94297e-06	*	*
1161	C_6.3_post	Pupil Diameter_post	0.000652501	-0.000634341	0.00193934	0.320564
1162	C_4.0_post	Intercept	-0.0700962	-0.094962	-0.0452304	4.67412e-08	*	*
1163	C_4.0_post	IOL(TFNT00)	-0.0140574	-0.0182731	-0.00984169	1.30862e-10	*	*
1164	C_4.0_post	Sex(M)	-0.00360092	-0.00638738	-0.000814449	0.0115605	*
1165	C_4.0_post	Age	0.000596658	0.000436738	0.000756578	7.81127e-13	*	*
1166	C_4.0_post	SE	-0.00196496	-0.00418353	0.000253621	0.082822
1167	C_4.0_post	CYL	-0.00128241	-0.00406511	0.00150028	0.366566
1168	C_4.0_post	Corneal Astigmatism	-0.00161413	-0.00445779	0.00122952	0.266135
1169	C_4.0_post	Axial Length	0.00248549	0.0016915	0.00327948	1.44485e-09	*	*
1170	C_4.0_post	WF_4_post_C_Astigmatism	-0.00223542	-0.00604621	0.00157538	0.250484
1171	C_4.0_post	WF_4_post_C_TotalHOA	-0.115124	-0.241686	0.0114382	0.0748753
1172	C_4.0_post	WF_4_post_C_Third	0.132491	-0.00126846	0.26625	0.0524539
1173	C_4.0_post	WF_4_post_C_Fourth	0.0683897	-0.0279224	0.164702	0.164275
1174	C_4.0_post	WF_4_post_C_Trefoil	-0.0201195	-0.0912961	0.0510571	0.579669
1175	C_4.0_post	WF_4_post_C_Coma	-0.0588185	-0.118684	0.00104662	0.0543988
1176	C_4.0_post	WF_4_post_C_Tetrafoil	0.00266557	-0.0462481	0.0515793	0.914959
1177	C_4.0_post	WF_4_post_C_2ndAstig	-0.0066091	-0.0575389	0.0443207	0.799276
1178	C_4.0_post	WF_4_post_C_Spherical	-0.0316506	-0.0627975	-0.000503671	0.0466412	*
1179	C_4.0_post	WF_6_post_C_Astigmatism	0.00578862	0.000641044	0.0109362	0.0277155	*
1180	C_4.0_post	WF_6_post_C_TotalHOA	0.10537	0.079216	0.131525	6.54494e-15	*	*
1181	C_4.0_post	WF_6_post_C_Third	-0.0616479	-0.10426	-0.0190361	0.00465901	*
1182	C_4.0_post	WF_6_post_C_Fourth	-0.0693025	-0.0936493	-0.0449558	2.9764e-08	*	*
1183	C_4.0_post	WF_6_post_C_Trefoil	-0.0131766	-0.04552	0.0191668	0.424754
1184	C_4.0_post	WF_6_post_C_Coma	0.00614456	-0.0236054	0.0358946	0.685692
1185	C_4.0_post	WF_6_post_C_Tetrafoil	-0.0109006	-0.0263354	0.00453422	0.166567
1186	C_4.0_post	WF_6_post_C_2ndAstig	-0.0199344	-0.0392639	-0.00060486	0.0434708	*
1187	C_4.0_post	WF_6_post_C_Spherical	0.0151467	0.007384	0.0229094	0.000137997	*	*
1188	C_4.0_post	Pupil Diameter_post	0.000889429	-0.000414013	0.00219287	0.181377
1189	C_2.5_post	Intercept	-0.091982	-0.126939	-0.0570254	3.26236e-07	*	*
1190	C_2.5_post	IOL(TFNT00)	-0.0203251	-0.0262511	-0.014399	3.94626e-11	*	*
1191	C_2.5_post	Sex(M)	-0.00193093	-0.00584783	0.00198596	0.3343
1192	C_2.5_post	Age	0.000784075	0.000559269	0.00100888	1.86176e-11	*	*
1193	C_2.5_post	SE	-0.00229778	-0.00541892	0.000823364	0.149287
1194	C_2.5_post	CYL	-0.00337072	-0.00728612	0.000544681	0.0918015
1195	C_2.5_post	Corneal Astigmatism	0.000401759	-0.00359956	0.00440308	0.844021
1196	C_2.5_post	Axial Length	0.0034497	0.00233352	0.00456589	2.27059e-09	*	*
1197	C_2.5_post	WF_4_post_C_Astigmatism	-0.00225787	-0.00761982	0.00310409	0.409346
1198	C_2.5_post	WF_4_post_C_TotalHOA	-0.0552597	-0.23335	0.122831	0.543196
1199	C_2.5_post	WF_4_post_C_Third	0.209623	0.021407	0.397839	0.0292436	*
1200	C_2.5_post	WF_4_post_C_Fourth	0.0579436	-0.0775866	0.193474	0.402232
1201	C_2.5_post	WF_4_post_C_Trefoil	-0.120725	-0.220884	-0.0205655	0.0183267	*
1202	C_2.5_post	WF_4_post_C_Coma	-0.119327	-0.203571	-0.035084	0.00559279	*
1203	C_2.5_post	WF_4_post_C_Tetrafoil	-0.0188361	-0.0876693	0.049997	0.591826
1204	C_2.5_post	WF_4_post_C_2ndAstig	-0.0460553	-0.117726	0.0256152	0.208126
1205	C_2.5_post	WF_4_post_C_Spherical	-0.0474714	-0.0912987	-0.00364406	0.0339694	*
1206	C_2.5_post	WF_6_post_C_Astigmatism	-0.00128674	-0.00852993	0.00595646	0.727761
1207	C_2.5_post	WF_6_post_C_TotalHOA	0.047277	0.0104762	0.0840779	0.0119354	*
1208	C_2.5_post	WF_6_post_C_Third	-0.083151	-0.143115	-0.0231868	0.00667399	*
1209	C_2.5_post	WF_6_post_C_Fourth	-0.0282574	-0.0625122	0.00599754	0.106173
1210	C_2.5_post	WF_6_post_C_Trefoil	0.0355866	-0.00992701	0.0811003	0.125685
1211	C_2.5_post	WF_6_post_C_Coma	0.0426475	0.000781986	0.0845131	0.0461196	*
1212	C_2.5_post	WF_6_post_C_Tetrafoil	-0.00886054	-0.0305798	0.0128587	0.424113
1213	C_2.5_post	WF_6_post_C_2ndAstig	-0.0216147	-0.0488125	0.00558298	0.11958
1214	C_2.5_post	WF_6_post_C_Spherical	0.00713729	-0.00378537	0.01806	0.200537
1215	C_2.5_post	Pupil Diameter_post	0.00112267	-0.000710327	0.00295567	0.230239
1216	C_1.6_post	Intercept	-0.200728	-0.268267	-0.133189	8.67798e-09	*	*
1217	C_1.6_post	IOL(TFNT00)	-0.0286393	-0.0401159	-0.0171626	1.26906e-06	*	*
1218	C_1.6_post	Sex(M)	-0.00663991	-0.0142302	0.000950339	0.0869122
1219	C_1.6_post	Age	0.00141449	0.000979368	0.0018496	3.52045e-10	*	*
1220	C_1.6_post	SE	-0.00443949	-0.0103232	0.00144423	0.139423
1221	C_1.6_post	CYL	-0.00352693	-0.0108678	0.00381392	0.34655
1222	C_1.6_post	Corneal Astigmatism	-0.00106955	-0.00856318	0.00642407	0.779722
1223	C_1.6_post	Axial Length	0.00689892	0.00474147	0.00905637	6.44187e-10	*	*
1224	C_1.6_post	WF_4_post_C_Astigmatism	-0.00989043	-0.0199459	0.00016505	0.0541202
1225	C_1.6_post	WF_4_post_C_TotalHOA	-0.24053	-0.573793	0.0927332	0.157462
1226	C_1.6_post	WF_4_post_C_Third	0.175583	-0.176703	0.52787	0.328837
1227	C_1.6_post	WF_4_post_C_Fourth	0.143664	-0.109587	0.396915	0.266444
1228	C_1.6_post	WF_4_post_C_Trefoil	0.0401345	-0.14705	0.227319	0.674389
1229	C_1.6_post	WF_4_post_C_Coma	-0.0298453	-0.187184	0.127494	0.710125
1230	C_1.6_post	WF_4_post_C_Tetrafoil	0.090016	-0.0384877	0.21852	0.170057
1231	C_1.6_post	WF_4_post_C_2ndAstig	-0.069529	-0.203318	0.0642599	0.308631
1232	C_1.6_post	WF_4_post_C_Spherical	-0.0397605	-0.121814	0.0422928	0.342441
1233	C_1.6_post	WF_6_post_C_Astigmatism	0.00668511	-0.00687765	0.0202479	0.334208
1234	C_1.6_post	WF_6_post_C_TotalHOA	0.198167	0.129185	0.267149	2.25567e-08	*	*
1235	C_1.6_post	WF_6_post_C_Third	-0.104384	-0.216377	0.00760822	0.0680047
1236	C_1.6_post	WF_6_post_C_Fourth	-0.137049	-0.201412	-0.072686	3.21676e-05	*	*
1237	C_1.6_post	WF_6_post_C_Trefoil	-0.0234494	-0.108492	0.0615931	0.589003
1238	C_1.6_post	WF_6_post_C_Coma	0.00397488	-0.0741663	0.082116	0.920601
1239	C_1.6_post	WF_6_post_C_Tetrafoil	-0.0527347	-0.0933527	-0.0121168	0.0110741	*
1240	C_1.6_post	WF_6_post_C_2ndAstig	-0.0340701	-0.0850602	0.01692	0.190587
1241	C_1.6_post	WF_6_post_C_Spherical	0.0256311	0.00515798	0.0461041	0.0142828	*
1242	C_1.6_post	Pupil Diameter_post	0.00329934	-0.000201559	0.00680023	0.0650039
1243	C_1.0_post	Intercept	-0.341296	-0.473576	-0.209016	5.4416e-07	*	*
1244	C_1.0_post	IOL(TFNT00)	-0.0625046	-0.0850349	-0.0399744	7.71179e-08	*	*
1245	C_1.0_post	Sex(M)	-0.00632489	-0.0212336	0.00858378	0.406001
1246	C_1.0_post	Age	0.00305841	0.00220469	0.00391213	5.53288e-12	*	*
1247	C_1.0_post	SE	-0.00770442	-0.0189567	0.00354789	0.179842
1248	C_1.0_post	CYL	-0.00279885	-0.0167684	0.0111707	0.694621
1249	C_1.0_post	Corneal Astigmatism	-0.00394641	-0.0181929	0.0103	0.587282
1250	C_1.0_post	Axial Length	0.0114625	0.00723553	0.0156896	1.44013e-07	*	*
1251	C_1.0_post	WF_4_post_C_Astigmatism	-0.0326381	-0.0517777	-0.0134984	0.000858055	*
1252	C_1.0_post	WF_4_post_C_TotalHOA	0.0862467	-0.546878	0.719372	0.789521
1253	C_1.0_post	WF_4_post_C_Third	-0.0782024	-0.747591	0.591186	0.818927
1254	C_1.0_post	WF_4_post_C_Fourth	-0.111233	-0.59173	0.369265	0.650118
1255	C_1.0_post	WF_4_post_C_Trefoil	0.0549501	-0.300235	0.410135	0.761776
1256	C_1.0_post	WF_4_post_C_Coma	-0.0440189	-0.342401	0.254364	0.772526
1257	C_1.0_post	WF_4_post_C_Tetrafoil	-0.0376475	-0.281255	0.20596	0.762027
1258	C_1.0_post	WF_4_post_C_2ndAstig	0.24962	-0.00399256	0.503232	0.0539936
1259	C_1.0_post	WF_4_post_C_Spherical	-0.012385	-0.168343	0.143573	0.876339
1260	C_1.0_post	WF_6_post_C_Astigmatism	0.022334	-0.00344598	0.048114	0.0897911
1261	C_1.0_post	WF_6_post_C_TotalHOA	0.0791001	-0.0521505	0.210351	0.237765
1262	C_1.0_post	WF_6_post_C_Third	-0.0820307	-0.294418	0.130357	0.449216
1263	C_1.0_post	WF_6_post_C_Fourth	-0.0159389	-0.13866	0.106782	0.799106
1264	C_1.0_post	WF_6_post_C_Trefoil	0.0155937	-0.145746	0.176934	0.849789
1265	C_1.0_post	WF_6_post_C_Coma	0.0794731	-0.068632	0.227578	0.293175
1266	C_1.0_post	WF_6_post_C_Tetrafoil	-0.0137105	-0.0908324	0.0634113	0.727576
1267	C_1.0_post	WF_6_post_C_2ndAstig	-0.116888	-0.213919	-0.0198578	0.0183896	*
1268	C_1.0_post	WF_6_post_C_Spherical	0.0174368	-0.0215194	0.056393	0.380514
1269	C_1.0_post	Pupil Diameter_post	5.2594e-05	-0.00672551	0.00683069	0.987869
1270	C_0.7_post	Intercept	-0.150005	-0.323653	0.0236441	0.0908681
1271	C_0.7_post	IOL(TFNT00)	-0.101359	-0.13097	-0.0717475	4.24994e-11	*	*
1272	C_0.7_post	Sex(M)	-0.00440042	-0.0239554	0.0151546	0.659324
1273	C_0.7_post	Age	0.00315325	0.00203342	0.00427308	4.89046e-08	*	*
1274	C_0.7_post	SE	-0.0178064	-0.0327365	-0.00287637	0.0195675	*
1275	C_0.7_post	CYL	-0.00695343	-0.0255365	0.0116296	0.463469
1276	C_0.7_post	Corneal Astigmatism	-0.00494379	-0.0239154	0.0140278	0.609623
1277	C_0.7_post	Axial Length	0.0106071	0.00505758	0.0161567	0.000194192	*	*
1278	C_0.7_post	WF_4_post_C_Astigmatism	-0.0207361	-0.0462029	0.00473081	0.110786
1279	C_0.7_post	WF_4_post_C_TotalHOA	0.082278	-0.760245	0.924801	0.848242
1280	C_0.7_post	WF_4_post_C_Third	-0.275613	-1.16608	0.614851	0.544208
1281	C_0.7_post	WF_4_post_C_Fourth	0.0647814	-0.574958	0.704521	0.842713
1282	C_0.7_post	WF_4_post_C_Trefoil	0.261761	-0.210758	0.73428	0.277825
1283	C_0.7_post	WF_4_post_C_Coma	0.131316	-0.265894	0.528526	0.51715
1284	C_0.7_post	WF_4_post_C_Tetrafoil	-0.16352	-0.488284	0.161244	0.32394
1285	C_0.7_post	WF_4_post_C_2ndAstig	0.0892886	-0.248599	0.427176	0.604612
1286	C_0.7_post	WF_4_post_C_Spherical	-0.140978	-0.34872	0.0667642	0.183761
1287	C_0.7_post	WF_6_post_C_Astigmatism	-0.00162467	-0.035962	0.0327127	0.926129
1288	C_0.7_post	WF_6_post_C_TotalHOA	0.08133	-0.0937059	0.256366	0.362643
1289	C_0.7_post	WF_6_post_C_Third	0.0717634	-0.210896	0.354423	0.618859
1290	C_0.7_post	WF_6_post_C_Fourth	-0.0377439	-0.201081	0.125593	0.650692
1291	C_0.7_post	WF_6_post_C_Trefoil	-0.113729	-0.328547	0.101089	0.299666
1292	C_0.7_post	WF_6_post_C_Coma	-0.0836314	-0.281751	0.114488	0.408223
1293	C_0.7_post	WF_6_post_C_Tetrafoil	0.00509751	-0.0976838	0.107879	0.92258
1294	C_0.7_post	WF_6_post_C_2ndAstig	-0.0414685	-0.170612	0.0876752	0.529238
1295	C_0.7_post	WF_6_post_C_Spherical	0.033253	-0.0185301	0.0850361	0.208422
1296	C_0.7_post	Pupil Diameter_post	-0.00151628	-0.010462	0.00742943	0.73979
1297	G_6.3_post	Intercept	-0.0624601	-0.0994579	-0.0254624	0.000983036	*
1298	G_6.3_post	IOL(TFNT00)	-0.00869929	-0.0150043	-0.00239424	0.00702277	*
1299	G_6.3_post	Sex(M)	-0.00486144	-0.0090341	-0.000688793	0.0227237	*
1300	G_6.3_post	Age	0.000463768	0.000224887	0.000702649	0.000154638	*	*
1301	G_6.3_post	SE	-0.000418497	-0.00354812	0.00271112	0.793293
1302	G_6.3_post	CYL	0.0012171	-0.00266392	0.00509811	0.538904
1303	G_6.3_post	Corneal Astigmatism	-0.00313707	-0.00709417	0.000820023	0.120512
1304	G_6.3_post	Axial Length	0.00265604	0.00147368	0.0038384	1.23143e-05	*	*
1305	G_6.3_post	WF_4_post_C_Astigmatism	-0.00243447	-0.0077521	0.00288316	0.369744
1306	G_6.3_post	WF_4_post_C_TotalHOA	0.0845632	-0.0912648	0.260391	0.346072
1307	G_6.3_post	WF_4_post_C_Third	-0.0463596	-0.232266	0.139547	0.625106
1308	G_6.3_post	WF_4_post_C_Fourth	-0.0640424	-0.197445	0.0693602	0.346957
1309	G_6.3_post	WF_4_post_C_Trefoil	-0.000666111	-0.0992795	0.0979473	0.989439
1310	G_6.3_post	WF_4_post_C_Coma	-0.050034	-0.132866	0.0327983	0.23672
1311	G_6.3_post	WF_4_post_C_Tetrafoil	0.0154799	-0.052141	0.0831007	0.653754
1312	G_6.3_post	WF_4_post_C_2ndAstig	-0.00030941	-0.0707067	0.0700879	0.993128
1313	G_6.3_post	WF_4_post_C_Spherical	0.00315056	-0.0401661	0.0464673	0.886666
1314	G_6.3_post	WF_6_post_C_Astigmatism	0.00332375	-0.00383656	0.0104841	0.363121
1315	G_6.3_post	WF_6_post_C_TotalHOA	0.0481283	0.0116655	0.0845912	0.00980487	*
1316	G_6.3_post	WF_6_post_C_Third	-0.0016169	-0.0605767	0.0573429	0.957144
1317	G_6.3_post	WF_6_post_C_Fourth	-0.0337266	-0.0678359	0.000382807	0.0528629
1318	G_6.3_post	WF_6_post_C_Trefoil	-0.0241121	-0.0689046	0.0206805	0.291636
1319	G_6.3_post	WF_6_post_C_Coma	-0.0152047	-0.0563141	0.0259047	0.468668
1320	G_6.3_post	WF_6_post_C_Tetrafoil	-0.00588737	-0.0273026	0.0155278	0.590114
1321	G_6.3_post	WF_6_post_C_2ndAstig	-0.0118211	-0.0387779	0.0151356	0.390245
1322	G_6.3_post	WF_6_post_C_Spherical	0.00421419	-0.00660856	0.0150369	0.445511
1323	G_6.3_post	Pupil Diameter_post	-0.000244208	-0.00213476	0.00164635	0.800178
1324	G_4.0_post	Intercept	-0.11557	-0.161137	-0.0700041	8.368e-07	*	*
1325	G_4.0_post	IOL(TFNT00)	-0.0149008	-0.0226273	-0.00717424	0.000171421	*	*
1326	G_4.0_post	Sex(M)	-0.00591217	-0.0110194	-0.0008049	0.0236117	*
1327	G_4.0_post	Age	0.000779917	0.000486828	0.00107301	2.45576e-07	*	*
1328	G_4.0_post	SE	-0.00405274	-0.00811102	5.53454e-06	0.0505322
1329	G_4.0_post	CYL	-4.99937e-05	-0.0051381	0.00503811	0.984638
1330	G_4.0_post	Corneal Astigmatism	-0.00111069	-0.00630984	0.00408845	0.675503
1331	G_4.0_post	Axial Length	0.00460619	0.00315117	0.00606121	9.42285e-10	*	*
1332	G_4.0_post	WF_4_post_C_Astigmatism	-0.00337673	-0.0103448	0.00359138	0.342402
1333	G_4.0_post	WF_4_post_C_TotalHOA	-0.00481294	-0.236197	0.226571	0.967487
1334	G_4.0_post	WF_4_post_C_Third	0.0378794	-0.206666	0.282425	0.761489
1335	G_4.0_post	WF_4_post_C_Fourth	-0.0153461	-0.191407	0.160715	0.86438
1336	G_4.0_post	WF_4_post_C_Trefoil	-0.0158411	-0.145955	0.114273	0.81144
1337	G_4.0_post	WF_4_post_C_Coma	-0.0517494	-0.16118	0.0576815	0.354197
1338	G_4.0_post	WF_4_post_C_Tetrafoil	0.0194633	-0.0699459	0.108873	0.669706
1339	G_4.0_post	WF_4_post_C_2ndAstig	0.016749	-0.0763448	0.109843	0.724432
1340	G_4.0_post	WF_4_post_C_Spherical	0.0216238	-0.0353216	0.0785691	0.456867
1341	G_4.0_post	WF_6_post_C_Astigmatism	0.00410648	-0.00530487	0.0135178	0.392611
1342	G_4.0_post	WF_6_post_C_TotalHOA	0.0507163	0.00289433	0.0985383	0.037868	*
1343	G_4.0_post	WF_6_post_C_Third	0.00957642	-0.068316	0.0874688	0.809623
1344	G_4.0_post	WF_6_post_C_Fourth	-0.0367214	-0.0812462	0.00780336	0.106247
1345	G_4.0_post	WF_6_post_C_Trefoil	-0.0338706	-0.0929949	0.0252538	0.261757
1346	G_4.0_post	WF_6_post_C_Coma	-0.0230862	-0.0774652	0.0312929	0.405537
1347	G_4.0_post	WF_6_post_C_Tetrafoil	-0.00881106	-0.037028	0.0194059	0.54064
1348	G_4.0_post	WF_6_post_C_2ndAstig	-0.0186754	-0.054019	0.0166682	0.300576
1349	G_4.0_post	WF_6_post_C_Spherical	0.00367885	-0.0105148	0.0178725	0.611539
1350	G_4.0_post	Pupil Diameter_post	-0.000201789	-0.00258837	0.00218479	0.868409
1351	G_2.5_post	Intercept	-0.164501	-0.230214	-0.0987882	1.15259e-06	*	*
1352	G_2.5_post	IOL(TFNT00)	-0.0191546	-0.0303201	-0.00798917	0.000818486	*
1353	G_2.5_post	Sex(M)	-0.00918861	-0.0165729	-0.0018043	0.0150075	*
1354	G_2.5_post	Age	0.00111844	0.000695113	0.00154177	2.9804e-07	*	*
1355	G_2.5_post	SE	-0.00459796	-0.010327	0.00113103	0.115962
1356	G_2.5_post	CYL	-0.00199246	-0.00914143	0.00515651	0.58499
1357	G_2.5_post	Corneal Astigmatism	-0.000925097	-0.00822308	0.00637289	0.803831
1358	G_2.5_post	Axial Length	0.0062416	0.00414252	0.00834068	8.59106e-09	*	*
1359	G_2.5_post	WF_4_post_C_Astigmatism	-0.00264393	-0.0124365	0.00714864	0.596777
1360	G_2.5_post	WF_4_post_C_TotalHOA	-0.071229	-0.395799	0.253341	0.667181
1361	G_2.5_post	WF_4_post_C_Third	0.231041	-0.112054	0.574136	0.18715
1362	G_2.5_post	WF_4_post_C_Fourth	0.064623	-0.182033	0.311279	0.607698
1363	G_2.5_post	WF_4_post_C_Trefoil	-0.118612	-0.300921	0.0636975	0.202517
1364	G_2.5_post	WF_4_post_C_Coma	-0.131016	-0.28426	0.0222279	0.0940919
1365	G_2.5_post	WF_4_post_C_Tetrafoil	-0.00577141	-0.130932	0.119389	0.928003
1366	G_2.5_post	WF_4_post_C_2ndAstig	-0.0692616	-0.19957	0.0610471	0.297756
1367	G_2.5_post	WF_4_post_C_Spherical	0.0241044	-0.0558074	0.104016	0.554499
1368	G_2.5_post	WF_6_post_C_Astigmatism	-0.0011872	-0.0143959	0.0120215	0.860197
1369	G_2.5_post	WF_6_post_C_TotalHOA	0.0705175	0.00333834	0.137697	0.0398726	*
1370	G_2.5_post	WF_6_post_C_Third	-0.0259211	-0.134999	0.0831567	0.641475
1371	G_2.5_post	WF_6_post_C_Fourth	-0.0575486	-0.120225	0.00512771	0.0721676
1372	G_2.5_post	WF_6_post_C_Trefoil	-0.0114637	-0.0942917	0.0713643	0.786234
1373	G_2.5_post	WF_6_post_C_Coma	-0.00559521	-0.081704	0.0705136	0.885456
1374	G_2.5_post	WF_6_post_C_Tetrafoil	-0.00340037	-0.0429596	0.0361588	0.866241
1375	G_2.5_post	WF_6_post_C_2ndAstig	-0.0370253	-0.0866827	0.012632	0.144175
1376	G_2.5_post	WF_6_post_C_Spherical	0.0122589	-0.00767911	0.032197	0.228409
1377	G_2.5_post	Pupil Diameter_post	0.000140402	-0.00326706	0.00354786	0.935648
1378	G_1.6_post	Intercept	-0.279789	-0.388814	-0.170764	6.21962e-07	*	*
1379	G_1.6_post	IOL(TFNT00)	-0.0348382	-0.0534481	-0.0162283	0.000263582	*	*
1380	G_1.6_post	Sex(M)	-0.0114792	-0.0237991	0.000840801	0.0682894
1381	G_1.6_post	Age	0.00208062	0.00137581	0.00278543	1.11633e-08	*	*
1382	G_1.6_post	SE	-0.00223632	-0.0113103	0.00683768	0.629149
1383	G_1.6_post	CYL	-0.00609385	-0.017311	0.00512327	0.287202
1384	G_1.6_post	Corneal Astigmatism	-0.00291352	-0.0143437	0.0085167	0.617462
1385	G_1.6_post	Axial Length	0.00977697	0.00629208	0.0132619	5.35595e-08	*	*
1386	G_1.6_post	WF_4_post_C_Astigmatism	-0.00749809	-0.0228694	0.00787325	0.33924
1387	G_1.6_post	WF_4_post_C_TotalHOA	-0.504668	-1.01232	0.0029836	0.0516235
1388	G_1.6_post	WF_4_post_C_Third	0.419334	-0.117476	0.956143	0.126051
1389	G_1.6_post	WF_4_post_C_Fourth	0.321458	-0.0633907	0.706308	0.101909
1390	G_1.6_post	WF_4_post_C_Trefoil	0.0338925	-0.250608	0.318393	0.815424
1391	G_1.6_post	WF_4_post_C_Coma	-0.0487265	-0.287613	0.19016	0.689398
1392	G_1.6_post	WF_4_post_C_Tetrafoil	-0.0329557	-0.227928	0.162016	0.740492
1393	G_1.6_post	WF_4_post_C_2ndAstig	-0.0384304	-0.241403	0.164542	0.710641
1394	G_1.6_post	WF_4_post_C_Spherical	-0.0127918	-0.137898	0.112314	0.841202
1395	G_1.6_post	WF_6_post_C_Astigmatism	0.00843425	-0.0122457	0.0291142	0.424248
1396	G_1.6_post	WF_6_post_C_TotalHOA	0.136782	0.0314038	0.24216	0.0110923	*
1397	G_1.6_post	WF_6_post_C_Third	0.0292887	-0.140752	0.199329	0.735735
1398	G_1.6_post	WF_6_post_C_Fourth	-0.0916309	-0.190337	0.00707548	0.0690946
1399	G_1.6_post	WF_6_post_C_Trefoil	-0.0939056	-0.223117	0.0353062	0.154627
1400	G_1.6_post	WF_6_post_C_Coma	-0.0602454	-0.178762	0.0582714	0.31934
1401	G_1.6_post	WF_6_post_C_Tetrafoil	-0.0135858	-0.0753945	0.0482228	0.666691
1402	G_1.6_post	WF_6_post_C_2ndAstig	-0.053259	-0.131169	0.0246512	0.180573
1403	G_1.6_post	WF_6_post_C_Spherical	0.0193073	-0.011974	0.0505886	0.226638
1404	G_1.6_post	Pupil Diameter_post	0.0015799	-0.00394618	0.00710598	0.575346
1405	G_1.0_post	Intercept	-0.428778	-0.597763	-0.259794	8.24804e-07	*	*
1406	G_1.0_post	IOL(TFNT00)	-0.0677757	-0.0966497	-0.0389018	5.0718e-06	*	*
1407	G_1.0_post	Sex(M)	-0.0120435	-0.031162	0.007075	0.217408
1408	G_1.0_post	Age	0.0037962	0.00270292	0.00488948	2.26038e-11	*	*
1409	G_1.0_post	SE	-0.00721737	-0.0211418	0.00670704	0.309873
1410	G_1.0_post	CYL	-0.00971314	-0.0268939	0.00746758	0.268069
1411	G_1.0_post	Corneal Astigmatism	-0.00378951	-0.0212905	0.0137115	0.67136
1412	G_1.0_post	Axial Length	0.0149232	0.00952116	0.0203253	8.42522e-08	*	*
1413	G_1.0_post	WF_4_post_C_Astigmatism	-0.0262163	-0.0497617	-0.00267096	0.0292966	*
1414	G_1.0_post	WF_4_post_C_TotalHOA	-0.628206	-1.40527	0.148854	0.113374
1415	G_1.0_post	WF_4_post_C_Third	0.538941	-0.282805	1.36069	0.198915
1416	G_1.0_post	WF_4_post_C_Fourth	0.39979	-0.189016	0.988596	0.183555
1417	G_1.0_post	WF_4_post_C_Trefoil	0.0832268	-0.352059	0.518512	0.707923
1418	G_1.0_post	WF_4_post_C_Coma	-0.030679	-0.396099	0.334741	0.86933
1419	G_1.0_post	WF_4_post_C_Tetrafoil	-0.0825811	-0.380785	0.215623	0.587406
1420	G_1.0_post	WF_4_post_C_2ndAstig	0.0357343	-0.274704	0.346173	0.821549
1421	G_1.0_post	WF_4_post_C_Spherical	-0.0349711	-0.226511	0.156569	0.720524
1422	G_1.0_post	WF_6_post_C_Astigmatism	0.019164	-0.0124965	0.0508245	0.235739
1423	G_1.0_post	WF_6_post_C_TotalHOA	0.0997583	-0.061637	0.261154	0.225977
1424	G_1.0_post	WF_6_post_C_Third	0.231688	-0.0284216	0.491797	0.0811508
1425	G_1.0_post	WF_6_post_C_Fourth	-0.0968299	-0.248124	0.0544646	0.209947
1426	G_1.0_post	WF_6_post_C_Trefoil	-0.228425	-0.426105	-0.0307447	0.0237368	*
1427	G_1.0_post	WF_6_post_C_Coma	-0.189166	-0.370421	-0.00791085	0.0410709	*
1428	G_1.0_post	WF_6_post_C_Tetrafoil	-0.00952432	-0.104115	0.0850667	0.843592
1429	G_1.0_post	WF_6_post_C_2ndAstig	0.0105465	-0.108783	0.129876	0.862506
1430	G_1.0_post	WF_6_post_C_Spherical	0.028122	-0.019792	0.076036	0.250241
1431	G_1.0_post	Pupil Diameter_post	0.00103131	-0.00749049	0.00955311	0.812545
1432	G_0.7_post	Intercept	-0.161997	-0.333221	0.00922619	0.0640969
1433	G_0.7_post	IOL(TFNT00)	-0.0871441	-0.11633	-0.057958	7.72431e-09	*	*
1434	G_0.7_post	Sex(M)	-0.00524656	-0.0245627	0.0140696	0.59466
1435	G_0.7_post	Age	0.00325116	0.00214544	0.00435688	1.26851e-08	*	*
1436	G_0.7_post	SE	-0.00817746	-0.0226277	0.00627282	0.267575
1437	G_0.7_post	CYL	-0.00605234	-0.0239638	0.0118591	0.507922
1438	G_0.7_post	Corneal Astigmatism	-0.00566624	-0.0239273	0.0125948	0.5432
1439	G_0.7_post	Axial Length	0.0121476	0.00667553	0.0176196	1.5557e-05	*	*
1440	G_0.7_post	WF_4_post_C_Astigmatism	-0.0209183	-0.0454605	0.0036238	0.0950804
1441	G_0.7_post	WF_4_post_C_TotalHOA	0.221824	-0.589524	1.03317	0.592162
1442	G_0.7_post	WF_4_post_C_Third	-0.59354	-1.45141	0.264329	0.175359
1443	G_0.7_post	WF_4_post_C_Fourth	-0.0867647	-0.702271	0.528741	0.78238
1444	G_0.7_post	WF_4_post_C_Trefoil	0.372029	-0.082966	0.827025	0.109328
1445	G_0.7_post	WF_4_post_C_Coma	0.205786	-0.176376	0.587949	0.291486
1446	G_0.7_post	WF_4_post_C_Tetrafoil	-0.0920976	-0.404069	0.219874	0.562979
1447	G_0.7_post	WF_4_post_C_2ndAstig	0.128619	-0.19616	0.453398	0.437815
1448	G_0.7_post	WF_4_post_C_Spherical	-0.137277	-0.337169	0.0626145	0.178569
1449	G_0.7_post	WF_6_post_C_Astigmatism	0.0193286	-0.0137138	0.052371	0.251829
1450	G_0.7_post	WF_6_post_C_TotalHOA	0.0169943	-0.151285	0.185274	0.843129
1451	G_0.7_post	WF_6_post_C_Third	0.146743	-0.12528	0.418765	0.290616
1452	G_0.7_post	WF_6_post_C_Fourth	0.0497563	-0.107692	0.207204	0.535778
1453	G_0.7_post	WF_6_post_C_Trefoil	-0.116632	-0.323299	0.0900343	0.268931
1454	G_0.7_post	WF_6_post_C_Coma	-0.0707302	-0.260387	0.118926	0.464976
1455	G_0.7_post	WF_6_post_C_Tetrafoil	-0.0338848	-0.132699	0.0649294	0.50166
1456	G_0.7_post	WF_6_post_C_2ndAstig	-0.0739339	-0.198343	0.0504752	0.244353
1457	G_0.7_post	WF_6_post_C_Spherical	0.00644203	-0.0435066	0.0563907	0.800479
1458	G_0.7_post	Pupil Diameter_post	0.00261742	-0.00612195	0.0113568	0.557314
1459	General_Health_post	Intercept	94.7876	74.06	115.515	0	*	*
1460	General_Health_post	IOL(TFNT00)	3.28917	-0.0907289	6.66907	0.0564706
1461	General_Health_post	Sex(M)	0.65707	-1.65037	2.96451	0.576754
1462	General_Health_post	Age	-0.246957	-0.376326	-0.117587	0.000182934	*	*
1463	General_Health_post	SE	1.72218	-0.44137	3.88572	0.118724
1464	General_Health_post	CYL	1.05597	-1.86166	3.9736	0.478091
1465	General_Health_post	Corneal Astigmatism	-1.52751	-4.51476	1.45974	0.316231
1466	General_Health_post	Axial Length	-0.267797	-0.93225	0.396655	0.429558
1467	General_Health_post	WF_4_post_C_Astigmatism	1.55984	-2.22371	5.3434	0.419064
1468	General_Health_post	WF_4_post_C_TotalHOA	-95.7287	-226.177	34.719	0.150337
1469	General_Health_post	WF_4_post_C_Third	91.0765	-50.8011	232.954	0.208321
1470	General_Health_post	WF_4_post_C_Fourth	13.3209	-87.3593	114.001	0.795383
1471	General_Health_post	WF_4_post_C_Trefoil	4.64682	-74.4829	83.7766	0.908366
1472	General_Health_post	WF_4_post_C_Coma	-0.997834	-68.3887	66.3931	0.976848
1473	General_Health_post	WF_4_post_C_Tetrafoil	27.2301	-22.6266	77.0869	0.2844
1474	General_Health_post	WF_4_post_C_2ndAstig	-14.5385	-68.2374	39.1604	0.59566
1475	General_Health_post	WF_4_post_C_Spherical	-11.9838	-44.7177	20.7501	0.473035
1476	General_Health_post	WF_6_post_C_Astigmatism	2.22278	-3.11192	7.55749	0.414121
1477	General_Health_post	WF_6_post_C_TotalHOA	16.6566	-9.8381	43.1514	0.217872
1478	General_Health_post	WF_6_post_C_Third	12.6367	-35.8818	61.1552	0.609713
1479	General_Health_post	WF_6_post_C_Fourth	-34.5335	-59.3317	-9.73516	0.00634411	*
1480	General_Health_post	WF_6_post_C_Trefoil	-14.2883	-49.6838	21.1071	0.428823
1481	General_Health_post	WF_6_post_C_Coma	-23.4599	-56.7105	9.79077	0.166704
1482	General_Health_post	WF_6_post_C_Tetrafoil	15.0083	-1.06991	31.0865	0.0673137
1483	General_Health_post	WF_6_post_C_2ndAstig	9.92181	-9.95164	29.7953	0.327813
1484	General_Health_post	WF_6_post_C_Spherical	10.189	2.27495	18.103	0.011622	*
1485	General_Health_post	Pupil Diameter_post	-1.15905	-2.35366	0.0355493	0.0572138
1486	General_Vision_post	Intercept	116.963	100.826	133.099	0	*	*
1487	General_Vision_post	IOL(TFNT00)	1.87072	-0.760546	4.50199	0.163475
1488	General_Vision_post	Sex(M)	-1.36393	-3.1603	0.432443	0.136707
1489	General_Vision_post	Age	-0.157854	-0.258569	-0.0571393	0.00212643	*
1490	General_Vision_post	SE	2.65896	0.974601	4.34332	0.00197417	*
1491	General_Vision_post	CYL	3.22954	0.958197	5.50088	0.00532224	*
1492	General_Vision_post	Corneal Astigmatism	-0.863327	-3.18915	1.46249	0.466897
1493	General_Vision_post	Axial Length	-0.801664	-1.31894	-0.284385	0.00238508	*
1494	General_Vision_post	WF_4_post_C_Astigmatism	3.23666	0.291008	6.18232	0.031269	*
1495	General_Vision_post	WF_4_post_C_TotalHOA	-97.9209	-199.46	3.6179	0.0587361
1496	General_Vision_post	WF_4_post_C_Third	94.8987	-15.5377	205.335	0.0921352
1497	General_Vision_post	WF_4_post_C_Fourth	37.7765	-40.6004	116.153	0.344816
1498	General_Vision_post	WF_4_post_C_Trefoil	-9.33685	-70.9355	52.2618	0.766399
1499	General_Vision_post	WF_4_post_C_Coma	-1.59625	-54.0585	50.866	0.952445
1500	General_Vision_post	WF_4_post_C_Tetrafoil	-0.251762	-39.0683	38.5647	0.989857
1501	General_Vision_post	WF_4_post_C_2ndAstig	32.4507	-9.35579	74.2571	0.128166
1502	General_Vision_post	WF_4_post_C_Spherical	-15.6681	-41.1553	9.81907	0.228242
1503	General_Vision_post	WF_6_post_C_Astigmatism	-4.00181	-8.15495	0.151328	0.0589477
1504	General_Vision_post	WF_6_post_C_TotalHOA	-1.11968	-21.7431	19.5037	0.915256
1505	General_Vision_post	WF_6_post_C_Third	11.9183	-25.8539	49.6905	0.536285
1506	General_Vision_post	WF_6_post_C_Fourth	-12.3803	-31.683	6.92245	0.20872
1507	General_Vision_post	WF_6_post_C_Trefoil	-3.39381	-30.9505	24.1629	0.809254
1508	General_Vision_post	WF_6_post_C_Coma	-18.649	-44.5361	7.23818	0.157958
1509	General_Vision_post	WF_6_post_C_Tetrafoil	9.82863	-2.68741	22.3447	0.123767
1510	General_Vision_post	WF_6_post_C_2ndAstig	2.45154	-13.0189	17.922	0.75611
1511	General_Vision_post	WF_6_post_C_Spherical	2.81824	-3.34159	8.97808	0.369859
1512	General_Vision_post	Pupil Diameter_post	-0.572439	-1.50244	0.357565	0.227653
1513	Ocular_Pain_post	Intercept	78.7394	57.9311	99.5478	1.20015e-13	*	*
1514	Ocular_Pain_post	IOL(TFNT00)	-1.70134	-5.09434	1.69167	0.32571
1515	Ocular_Pain_post	Sex(M)	1.55106	-0.765288	3.86741	0.18937
1516	Ocular_Pain_post	Age	0.0451397	-0.0847314	0.175011	0.495718
1517	Ocular_Pain_post	SE	1.31193	-0.859936	3.4838	0.236432
1518	Ocular_Pain_post	CYL	1.81251	-1.11654	4.74156	0.225183
1519	Ocular_Pain_post	Corneal Astigmatism	-0.496665	-3.49498	2.50166	0.745431
1520	Ocular_Pain_post	Axial Length	0.344415	-0.322615	1.01145	0.311525
1521	Ocular_Pain_post	WF_4_post_C_Astigmatism	1.12469	-2.67323	4.92262	0.561629
1522	Ocular_Pain_post	WF_4_post_C_TotalHOA	-137.21	-268.198	-6.22256	0.040062	*
1523	Ocular_Pain_post	WF_4_post_C_Third	63.757	-78.7066	206.22	0.380398
1524	Ocular_Pain_post	WF_4_post_C_Fourth	36.4408	-64.6369	137.518	0.4798
1525	Ocular_Pain_post	WF_4_post_C_Trefoil	55.8696	-23.5764	135.316	0.168095
1526	Ocular_Pain_post	WF_4_post_C_Coma	38.6492	-29.0073	106.306	0.262858
1527	Ocular_Pain_post	WF_4_post_C_Tetrafoil	8.08883	-41.9551	58.1328	0.751393
1528	Ocular_Pain_post	WF_4_post_C_2ndAstig	2.69943	-51.2042	56.6031	0.92181
1529	Ocular_Pain_post	WF_4_post_C_Spherical	25.1237	-7.72893	57.9764	0.133902
1530	Ocular_Pain_post	WF_6_post_C_Astigmatism	-0.211043	-5.56633	5.14425	0.938432
1531	Ocular_Pain_post	WF_6_post_C_TotalHOA	6.04769	-20.5562	32.6515	0.655919
1532	Ocular_Pain_post	WF_6_post_C_Third	-12.2423	-60.9482	36.4637	0.622261
1533	Ocular_Pain_post	WF_6_post_C_Fourth	-28.2538	-53.1546	-3.353	0.0261536	*
1534	Ocular_Pain_post	WF_6_post_C_Trefoil	11.1511	-24.379	46.6812	0.53846
1535	Ocular_Pain_post	WF_6_post_C_Coma	1.01154	-32.365	34.3881	0.952632
1536	Ocular_Pain_post	WF_6_post_C_Tetrafoil	21.1818	5.03919	37.3243	0.0101157	*
1537	Ocular_Pain_post	WF_6_post_C_2ndAstig	7.81357	-12.1395	27.7666	0.442765
1538	Ocular_Pain_post	WF_6_post_C_Spherical	5.6158	-2.33172	13.5633	0.166066
1539	Ocular_Pain_post	Pupil Diameter_post	-0.308901	-1.50814	0.890337	0.613658
1540	Role_Limitation_post	Intercept	98.5917	81.9824	115.201	0	*	*
1541	Role_Limitation_post	IOL(TFNT00)	-1.70847	-4.41748	1.00053	0.21642
1542	Role_Limitation_post	Sex(M)	0.490069	-1.35976	2.33989	0.603581
1543	Role_Limitation_post	Age	0.120702	0.0170105	0.224394	0.0225168	*
1544	Role_Limitation_post	SE	0.842503	-0.892303	2.57731	0.341164
1545	Role_Limitation_post	CYL	3.05453	0.717174	5.39189	0.0104255	*
1546	Role_Limitation_post	Corneal Astigmatism	-2.62745	-5.02716	-0.22774	0.0318722	*
1547	Role_Limitation_post	Axial Length	-0.426525	-0.959074	0.106025	0.116465
1548	Role_Limitation_post	WF_4_post_C_Astigmatism	2.24051	-0.795237	5.27627	0.148019
1549	Role_Limitation_post	WF_4_post_C_TotalHOA	-116.096	-220.294	-11.8989	0.0289752	*
1550	Role_Limitation_post	WF_4_post_C_Third	49.1225	-64.2207	162.466	0.395627
1551	Role_Limitation_post	WF_4_post_C_Fourth	61.4902	-19.1315	142.112	0.134943
1552	Role_Limitation_post	WF_4_post_C_Trefoil	31.3214	-32.0031	94.6459	0.332321
1553	Role_Limitation_post	WF_4_post_C_Coma	47.8704	-6.09907	101.84	0.0821226
1554	Role_Limitation_post	WF_4_post_C_Tetrafoil	-15.2324	-55.2574	24.7927	0.455716
1555	Role_Limitation_post	WF_4_post_C_2ndAstig	-0.418301	-43.4951	42.6585	0.984815
1556	Role_Limitation_post	WF_4_post_C_Spherical	-16.4111	-42.7335	9.91142	0.221713
1557	Role_Limitation_post	WF_6_post_C_Astigmatism	-0.386248	-4.6631	3.8906	0.8595
1558	Role_Limitation_post	WF_6_post_C_TotalHOA	-11.3796	-32.5487	9.78953	0.292062
1559	Role_Limitation_post	WF_6_post_C_Third	13.3595	-25.5357	52.2548	0.500813
1560	Role_Limitation_post	WF_6_post_C_Fourth	8.11114	-11.6988	27.9211	0.422254
1561	Role_Limitation_post	WF_6_post_C_Trefoil	0.0185813	-28.378	28.4152	0.998977
1562	Role_Limitation_post	WF_6_post_C_Coma	-11.798	-38.4802	14.8843	0.386137
1563	Role_Limitation_post	WF_6_post_C_Tetrafoil	1.21547	-11.65	14.0809	0.853095
1564	Role_Limitation_post	WF_6_post_C_2ndAstig	1.57372	-14.3285	17.4759	0.846202
1565	Role_Limitation_post	WF_6_post_C_Spherical	3.29827	-3.01555	9.61209	0.30589
1566	Role_Limitation_post	Pupil Diameter_post	-0.352102	-1.30957	0.605366	0.471047
1567	Mental_Health_post	Intercept	111.654	93.4786	129.829	0	*	*
1568	Mental_Health_post	IOL(TFNT00)	-0.372084	-3.33615	2.59198	0.80565
1569	Mental_Health_post	Sex(M)	1.45984	-0.563928	3.4836	0.157409
1570	Mental_Health_post	Age	0.0691453	-0.0443087	0.182599	0.232269
1571	Mental_Health_post	SE	3.36465	1.46691	5.26239	0.000510796	*	*
1572	Mental_Health_post	CYL	3.79465	1.23658	6.35272	0.00364366	*
1573	Mental_Health_post	Corneal Astigmatism	-3.70804	-6.33063	-1.08545	0.00558474	*
1574	Mental_Health_post	Axial Length	-0.931053	-1.51375	-0.348355	0.00173769	*
1575	Mental_Health_post	WF_4_post_C_Astigmatism	2.93661	-0.383156	6.25637	0.0829565
1576	Mental_Health_post	WF_4_post_C_TotalHOA	-159.304	-273.513	-45.0944	0.00625917	*
1577	Mental_Health_post	WF_4_post_C_Third	55.7552	-68.4696	179.98	0.379023
1578	Mental_Health_post	WF_4_post_C_Fourth	81.7473	-6.507	170.002	0.0694488
1579	Mental_Health_post	WF_4_post_C_Trefoil	46.8528	-22.4895	116.195	0.185396
1580	Mental_Health_post	WF_4_post_C_Coma	54.0714	-5.00474	113.147	0.0728203
1581	Mental_Health_post	WF_4_post_C_Tetrafoil	10.1499	-33.6071	53.9069	0.649366
1582	Mental_Health_post	WF_4_post_C_2ndAstig	-5.53161	-52.6434	41.5802	0.817989
1583	Mental_Health_post	WF_4_post_C_Spherical	-20.7747	-49.5268	7.9774	0.15672
1584	Mental_Health_post	WF_6_post_C_Astigmatism	0.360869	-4.31806	5.0398	0.879843
1585	Mental_Health_post	WF_6_post_C_TotalHOA	17.9504	-5.24938	41.1502	0.129389
1586	Mental_Health_post	WF_6_post_C_Third	25.9277	-16.6255	68.4808	0.232389
1587	Mental_Health_post	WF_6_post_C_Fourth	-17.9263	-39.6386	3.78604	0.105613
1588	Mental_Health_post	WF_6_post_C_Trefoil	-14.95	-46.0049	16.105	0.3454
1589	Mental_Health_post	WF_6_post_C_Coma	-32.7189	-61.8955	-3.54236	0.0279516	*
1590	Mental_Health_post	WF_6_post_C_Tetrafoil	-1.72604	-15.8149	12.3628	0.810236
1591	Mental_Health_post	WF_6_post_C_2ndAstig	-1.36984	-18.7842	16.0445	0.877471
1592	Mental_Health_post	WF_6_post_C_Spherical	4.49784	-2.42695	11.4226	0.202992
1593	Mental_Health_post	Pupil Diameter_post	-0.264528	-1.31215	0.783096	0.620667
1594	Social_Function_post	Intercept	112.582	102.537	122.626	0	*	*
1595	Social_Function_post	IOL(TFNT00)	-2.10823	-3.7461	-0.470364	0.01164	*
1596	Social_Function_post	Sex(M)	0.56864	-0.549495	1.68677	0.318872
1597	Social_Function_post	Age	-0.0704156	-0.133107	-0.00772453	0.0277005	*
1598	Social_Function_post	SE	1.4474	0.399011	2.49578	0.00681058	*
1599	Social_Function_post	CYL	1.91423	0.500302	3.32816	0.00796566	*
1600	Social_Function_post	Corneal Astigmatism	-1.08786	-2.53509	0.359371	0.14067
1601	Social_Function_post	Axial Length	-0.335744	-0.657732	-0.0137565	0.0409794	*
1602	Social_Function_post	WF_4_post_C_Astigmatism	0.367493	-1.46577	2.20075	0.694394
1603	Social_Function_post	WF_4_post_C_TotalHOA	-14.556	-77.7937	48.6818	0.651882
1604	Social_Function_post	WF_4_post_C_Third	34.2398	-34.5377	103.017	0.329186
1605	Social_Function_post	WF_4_post_C_Fourth	-1.62676	-50.4204	47.1669	0.947899
1606	Social_Function_post	WF_4_post_C_Trefoil	-22.3372	-60.6893	16.0149	0.25364
1607	Social_Function_post	WF_4_post_C_Coma	-14.7226	-47.3825	17.9374	0.376947
1608	Social_Function_post	WF_4_post_C_Tetrafoil	0.636252	-23.5195	24.792	0.958827
1609	Social_Function_post	WF_4_post_C_2ndAstig	17.6747	-8.34478	43.6942	0.183056
1610	Social_Function_post	WF_4_post_C_Spherical	6.92678	-8.93002	22.7836	0.391891
1611	Social_Function_post	WF_6_post_C_Astigmatism	0.342653	-2.24242	2.92773	0.795019
1612	Social_Function_post	WF_6_post_C_TotalHOA	-2.03282	-14.8764	10.8107	0.756393
1613	Social_Function_post	WF_6_post_C_Third	-14.1311	-37.6422	9.37997	0.238781
1614	Social_Function_post	WF_6_post_C_Fourth	-2.63078	-14.6522	9.39067	0.667976
1615	Social_Function_post	WF_6_post_C_Trefoil	12.7574	-4.39312	29.9078	0.144856
1616	Social_Function_post	WF_6_post_C_Coma	4.1897	-11.9211	20.3005	0.610256
1617	Social_Function_post	WF_6_post_C_Tetrafoil	4.9067	-2.88607	12.6995	0.217162
1618	Social_Function_post	WF_6_post_C_2ndAstig	4.79095	-4.84131	14.4232	0.329622
1619	Social_Function_post	WF_6_post_C_Spherical	0.618532	-3.2185	4.45556	0.752038
1620	Social_Function_post	Pupil Diameter_post	-0.506825	-1.08572	0.0720685	0.0861633
1621	Dependence_post	Intercept	86.1224	74.9542	97.2906	0	*	*
1622	Dependence_post	IOL(TFNT00)	0.122619	-1.69839	1.94363	0.895001
1623	Dependence_post	Sex(M)	-0.235255	-1.47838	1.00787	0.710696
1624	Dependence_post	Age	0.119795	0.0500944	0.189496	0.00075534	*
1625	Dependence_post	SE	1.74071	0.575168	2.90625	0.00342011	*
1626	Dependence_post	CYL	2.49407	0.921927	4.06622	0.00187488	*
1627	Dependence_post	Corneal Astigmatism	-1.48212	-3.09063	0.126387	0.0709191
1628	Dependence_post	Axial Length	0.265056	-0.0929365	0.623049	0.146731
1629	Dependence_post	WF_4_post_C_Astigmatism	0.435057	-1.60287	2.47298	0.675639
1630	Dependence_post	WF_4_post_C_TotalHOA	-57.2329	-127.578	13.1124	0.110789
1631	Dependence_post	WF_4_post_C_Third	42.2632	-34.243	118.769	0.278927
1632	Dependence_post	WF_4_post_C_Fourth	31.4844	-22.7727	85.7415	0.255391
1633	Dependence_post	WF_4_post_C_Trefoil	6.12879	-36.5217	48.7793	0.778213
1634	Dependence_post	WF_4_post_C_Coma	4.86822	-31.4482	41.1847	0.792753
1635	Dependence_post	WF_4_post_C_Tetrafoil	-2.87893	-29.7292	23.9714	0.833547
1636	Dependence_post	WF_4_post_C_2ndAstig	-2.24321	-31.1684	26.682	0.879185
1637	Dependence_post	WF_4_post_C_Spherical	-7.12034	-24.7415	10.5008	0.428364
1638	Dependence_post	WF_6_post_C_Astigmatism	0.925097	-1.94892	3.79912	0.528112
1639	Dependence_post	WF_6_post_C_TotalHOA	4.68986	-9.59663	18.9763	0.519956
1640	Dependence_post	WF_6_post_C_Third	13.5306	-12.6087	39.6698	0.310315
1641	Dependence_post	WF_6_post_C_Fourth	-6.87848	-20.2509	6.49392	0.313367
1642	Dependence_post	WF_6_post_C_Trefoil	-10.5345	-29.5999	8.53096	0.278815
1643	Dependence_post	WF_6_post_C_Coma	-13.3473	-31.2564	4.56174	0.144083
1644	Dependence_post	WF_6_post_C_Tetrafoil	0.534657	-8.13164	9.20095	0.903754
1645	Dependence_post	WF_6_post_C_2ndAstig	2.81551	-7.89649	13.5275	0.606441
1646	Dependence_post	WF_6_post_C_Spherical	3.55283	-0.716248	7.82192	0.102857
1647	Dependence_post	Pupil Diameter_post	-0.655239	-1.29886	-0.0116137	0.0460029	*
1648	Near_Vision_post	Intercept	131.659	116.334	146.983	0	*	*
1649	Near_Vision_post	IOL(TFNT00)	-1.94972	-4.4488	0.549354	0.126228
1650	Near_Vision_post	Sex(M)	1.08577	-0.620432	2.79197	0.212296
1651	Near_Vision_post	Age	0.0140697	-0.0815858	0.109725	0.773125
1652	Near_Vision_post	SE	1.5407	-0.0591769	3.14059	0.0590927
1653	Near_Vision_post	CYL	3.29095	1.13394	5.44796	0.00278639	*
1654	Near_Vision_post	Corneal Astigmatism	-1.51956	-3.72959	0.690465	0.177771
1655	Near_Vision_post	Axial Length	-1.55433	-2.04562	-1.06304	5.61097e-10	*	*
1656	Near_Vision_post	WF_4_post_C_Astigmatism	1.98131	-0.816982	4.77961	0.165209
1657	Near_Vision_post	WF_4_post_C_TotalHOA	-59.5035	-155.872	36.8647	0.226194
1658	Near_Vision_post	WF_4_post_C_Third	90.112	-14.7037	194.928	0.0919793
1659	Near_Vision_post	WF_4_post_C_Fourth	8.96636	-65.4586	83.3914	0.813331
1660	Near_Vision_post	WF_4_post_C_Trefoil	-40.759	-99.2439	17.726	0.171955
1661	Near_Vision_post	WF_4_post_C_Coma	-14.8009	-64.6188	35.0171	0.560355
1662	Near_Vision_post	WF_4_post_C_Tetrafoil	15.9018	-20.9771	52.7808	0.398037
1663	Near_Vision_post	WF_4_post_C_2ndAstig	12.5123	-27.201	52.2256	0.536887
1664	Near_Vision_post	WF_4_post_C_Spherical	-1.33717	-25.5606	22.8862	0.913841
1665	Near_Vision_post	WF_6_post_C_Astigmatism	-2.11452	-6.05922	1.83018	0.293425
1666	Near_Vision_post	WF_6_post_C_TotalHOA	-11.2787	-30.8531	8.2957	0.258753
1667	Near_Vision_post	WF_6_post_C_Third	-8.91058	-44.7866	26.9655	0.626395
1668	Near_Vision_post	WF_6_post_C_Fourth	4.53984	-13.7803	22.86	0.62718
1669	Near_Vision_post	WF_6_post_C_Trefoil	20.2592	-5.91834	46.4367	0.129299
1670	Near_Vision_post	WF_6_post_C_Coma	2.1999	-22.3929	26.7927	0.860822
1671	Near_Vision_post	WF_6_post_C_Tetrafoil	1.13218	-10.7509	13.0153	0.851864
1672	Near_Vision_post	WF_6_post_C_2ndAstig	4.4049	-10.2832	19.093	0.556669
1673	Near_Vision_post	WF_6_post_C_Spherical	-0.148276	-5.99294	5.69639	0.960342
1674	Near_Vision_post	Pupil Diameter_post	-0.367606	-1.25089	0.515674	0.414661
1675	Driving_General_post	Intercept	80.79	58.1378	103.442	2.74081e-12	*	*
1676	Driving_General_post	IOL(TFNT00)	1.4664	-2.1291	5.0619	0.424074
1677	Driving_General_post	Sex(M)	3.89506	1.43285	6.35728	0.00193136	*
1678	Driving_General_post	Age	0.0939027	-0.0494795	0.237285	0.199272
1679	Driving_General_post	SE	3.62016	1.19245	6.04787	0.00346989	*
1680	Driving_General_post	CYL	1.0051	-2.24858	4.25879	0.544868
1681	Driving_General_post	Corneal Astigmatism	-1.0922	-4.36806	2.18365	0.513445
1682	Driving_General_post	Axial Length	-0.222747	-0.947346	0.501852	0.546829
1683	Driving_General_post	WF_4_post_C_Astigmatism	1.10368	-3.13544	5.34279	0.609844
1684	Driving_General_post	WF_4_post_C_TotalHOA	-158.538	-306.404	-10.672	0.0356006	*
1685	Driving_General_post	WF_4_post_C_Third	104.195	-54.9034	263.294	0.199274
1686	Driving_General_post	WF_4_post_C_Fourth	95.7959	-16.1413	207.733	0.0934703
1687	Driving_General_post	WF_4_post_C_Trefoil	12.0729	-76.152	100.298	0.788536
1688	Driving_General_post	WF_4_post_C_Coma	35.8965	-39.6161	111.409	0.351478
1689	Driving_General_post	WF_4_post_C_Tetrafoil	-15.5029	-69.94	38.9342	0.576721
1690	Driving_General_post	WF_4_post_C_2ndAstig	11.4953	-47.8968	70.8874	0.704423
1691	Driving_General_post	WF_4_post_C_Spherical	-11.6842	-48.0502	24.6819	0.528868
1692	Driving_General_post	WF_6_post_C_Astigmatism	0.346189	-5.5367	6.22908	0.908176
1693	Driving_General_post	WF_6_post_C_TotalHOA	1.25529	-33.2648	35.7754	0.94318
1694	Driving_General_post	WF_6_post_C_Third	-21.4755	-76.2742	33.3232	0.442415
1695	Driving_General_post	WF_6_post_C_Fourth	-2.47236	-32.8038	27.8591	0.873068
1696	Driving_General_post	WF_6_post_C_Trefoil	27.8081	-11.8493	67.4655	0.169328
1697	Driving_General_post	WF_6_post_C_Coma	8.28071	-29.0826	45.644	0.664006
1698	Driving_General_post	WF_6_post_C_Tetrafoil	8.33506	-9.60329	26.2734	0.362446
1699	Driving_General_post	WF_6_post_C_2ndAstig	-11.7278	-33.5349	10.0793	0.291847
1700	Driving_General_post	WF_6_post_C_Spherical	0.629858	-7.96641	9.22613	0.885807
1701	Driving_General_post	Pupil Diameter_post	-0.3377	-1.68178	1.00638	0.6224
1702	Distance_Vision_post	Intercept	111.729	99.1687	124.288	0	*	*
1703	Distance_Vision_post	IOL(TFNT00)	-2.27087	-4.31887	-0.222868	0.0297584	*
1704	Distance_Vision_post	Sex(M)	2.30573	0.907597	3.70387	0.00122784	*
1705	Distance_Vision_post	Age	-0.106606	-0.184996	-0.0282166	0.00768717	*
1706	Distance_Vision_post	SE	2.07481	0.763889	3.38574	0.00192146	*
1707	Distance_Vision_post	CYL	2.52111	0.75315	4.28907	0.00519065	*
1708	Distance_Vision_post	Corneal Astigmatism	-0.934705	-2.74446	0.875051	0.311393
1709	Distance_Vision_post	Axial Length	-0.280522	-0.683138	0.122094	0.172057
1710	Distance_Vision_post	WF_4_post_C_Astigmatism	0.740785	-1.55161	3.03318	0.526492
1711	Distance_Vision_post	WF_4_post_C_TotalHOA	-20.7659	-99.8304	58.2985	0.606703
1712	Distance_Vision_post	WF_4_post_C_Third	5.68882	-80.3023	91.68	0.896831
1713	Distance_Vision_post	WF_4_post_C_Fourth	8.30005	-52.7101	69.3102	0.789742
1714	Distance_Vision_post	WF_4_post_C_Trefoil	4.81323	-43.1402	52.7667	0.844038
1715	Distance_Vision_post	WF_4_post_C_Coma	5.69309	-35.1441	46.5303	0.784667
1716	Distance_Vision_post	WF_4_post_C_Tetrafoil	-7.93533	-38.1414	22.2708	0.60662
1717	Distance_Vision_post	WF_4_post_C_2ndAstig	13.4333	-19.1025	45.9692	0.418377
1718	Distance_Vision_post	WF_4_post_C_Spherical	1.34149	-18.488	21.171	0.894513
1719	Distance_Vision_post	WF_6_post_C_Astigmatism	0.890672	-2.34175	4.12309	0.589152
1720	Distance_Vision_post	WF_6_post_C_TotalHOA	-2.19587	-18.254	13.8622	0.788684
1721	Distance_Vision_post	WF_6_post_C_Third	-20.6339	-50.0326	8.76468	0.168927
1722	Distance_Vision_post	WF_6_post_C_Fourth	-2.21038	-17.2405	12.8198	0.77316
1723	Distance_Vision_post	WF_6_post_C_Trefoil	21.7569	0.311191	43.2026	0.046763	*
1724	Distance_Vision_post	WF_6_post_C_Coma	6.7304	-13.4154	26.8762	0.512594
1725	Distance_Vision_post	WF_6_post_C_Tetrafoil	1.80656	-7.93707	11.5502	0.716304
1726	Distance_Vision_post	WF_6_post_C_2ndAstig	5.99571	-6.0479	18.0393	0.329187
1727	Distance_Vision_post	WF_6_post_C_Spherical	0.707608	-4.08955	5.50476	0.772496
1728	Distance_Vision_post	Pupil Diameter_post	-0.67472	-1.39857	0.0491332	0.0677057
1729	25-item_post	Intercept	104.482	93.6071	115.358	0	*	*
1730	25-item_post	IOL(TFNT00)	-1.07223	-2.8458	0.70135	0.236045
1731	25-item_post	Sex(M)	0.905556	-0.305391	2.1165	0.142729
1732	25-item_post	Age	-0.0277197	-0.095606	0.0401666	0.423526
1733	25-item_post	SE	1.93057	0.795024	3.06611	0.000861478	*
1734	25-item_post	CYL	2.43231	0.901689	3.96294	0.00184174	*
1735	25-item_post	Corneal Astigmatism	-1.64888	-3.21823	-0.0795315	0.0394627	*
1736	25-item_post	Axial Length	-0.408322	-0.756985	-0.0596593	0.0217117	*
1737	25-item_post	WF_4_post_C_Astigmatism	1.62183	-0.364636	3.6083	0.109549
1738	25-item_post	WF_4_post_C_TotalHOA	-67.1439	-135.476	1.1877	0.0541128
1739	25-item_post	WF_4_post_C_Third	45.6398	-28.6844	119.964	0.228758
1740	25-item_post	WF_4_post_C_Fourth	26.3044	-26.502	79.1108	0.3289
1741	25-item_post	WF_4_post_C_Trefoil	5.7969	-35.6929	47.2867	0.784201
1742	25-item_post	WF_4_post_C_Coma	12.9331	-22.4149	48.281	0.473298
1743	25-item_post	WF_4_post_C_Tetrafoil	1.92948	-24.2541	28.1131	0.885158
1744	25-item_post	WF_4_post_C_2ndAstig	6.51996	-21.6705	34.7104	0.650323
1745	25-item_post	WF_4_post_C_Spherical	-3.86869	-21.0744	13.337	0.659426
1746	25-item_post	WF_6_post_C_Astigmatism	-0.0415857	-2.84129	2.75812	0.976774
1747	25-item_post	WF_6_post_C_TotalHOA	-0.893249	-14.7738	12.9873	0.899628
1748	25-item_post	WF_6_post_C_Third	-3.38298	-28.8452	22.0793	0.794547
1749	25-item_post	WF_6_post_C_Fourth	-7.73001	-20.7206	5.26056	0.243496
1750	25-item_post	WF_6_post_C_Trefoil	8.55777	-10.0248	27.1403	0.36672
1751	25-item_post	WF_6_post_C_Coma	-4.35199	-21.8106	13.1067	0.625141
1752	25-item_post	WF_6_post_C_Tetrafoil	6.3616	-2.06819	14.7914	0.139106
1753	25-item_post	WF_6_post_C_2ndAstig	4.09822	-6.32135	14.5178	0.440762
1754	25-item_post	WF_6_post_C_Spherical	3.09964	-1.04334	7.24261	0.142538
1755	25-item_post	Pupil Diameter_post	-0.496928	-1.12378	0.129928	0.120243
1756	Peripheral_Vision_post	Intercept	6.62264	3.47646	9.76883	3.69529e-05	*	*
1757	Peripheral_Vision_post	IOL(TFNT00)	-0.69834	-1.16164	-0.235038	0.00313352	*
1758	Peripheral_Vision_post	Sex(M)	0.212142	-0.131814	0.556098	0.226712
1759	Peripheral_Vision_post	Age	-0.0277001	-0.0477438	-0.00765647	0.00675475	*
1760	Peripheral_Vision_post	SE_R	0.237727	-0.0800394	0.555493	0.142563
1761	Peripheral_Vision_post	CYL_R	0.420423	-0.00214296	0.842989	0.0511689
1762	Peripheral_Vision_post	Corneal Astigmatism_R	-0.223059	-0.684142	0.238023	0.34303
1763	Peripheral_Vision_post	Axial Length_R	-0.112972	-0.210163	-0.0157817	0.022711	*
1764	Peripheral_Vision_post	WF_4_post_C_Astigmatism_R	0.413378	-0.152174	0.978929	0.151966
1765	Peripheral_Vision_post	WF_4_post_C_TotalHOA_R	-0.56968	-19.7926	18.6532	0.95368
1766	Peripheral_Vision_post	WF_4_post_C_Third_R	-6.55371	-27.6108	14.5034	0.541848
1767	Peripheral_Vision_post	WF_4_post_C_Fourth_R	1.83109	-13.0833	16.7455	0.809837
1768	Peripheral_Vision_post	WF_4_post_C_Trefoil_R	3.43869	-8.10197	14.9793	0.559215
1769	Peripheral_Vision_post	WF_4_post_C_Coma_R	7.61942	-2.33126	17.5701	0.133405
1770	Peripheral_Vision_post	WF_4_post_C_Tetrafoil_R	-0.59818	-8.06046	6.8641	0.875155
1771	Peripheral_Vision_post	WF_4_post_C_2ndAstig_R	-0.932221	-8.8568	6.99236	0.81765
1772	Peripheral_Vision_post	WF_4_post_C_Spherical_R	1.0727	-3.62688	5.77229	0.654601
1773	Peripheral_Vision_post	WF_6_post_C_Astigmatism_R	0.0188879	-0.780517	0.818293	0.963063
1774	Peripheral_Vision_post	WF_6_post_C_TotalHOA_R	-2.76475	-6.66659	1.13709	0.164892
1775	Peripheral_Vision_post	WF_6_post_C_Third_R	-3.47317	-10.5831	3.6368	0.338342
1776	Peripheral_Vision_post	WF_6_post_C_Fourth_R	0.964486	-2.66814	4.59711	0.60279
1777	Peripheral_Vision_post	WF_6_post_C_Trefoil_R	5.87884	0.755105	11.0026	0.0245219	*
1778	Peripheral_Vision_post	WF_6_post_C_Coma_R	1.02839	-3.88676	5.94355	0.68174
1779	Peripheral_Vision_post	WF_6_post_C_Tetrafoil_R	1.47843	-0.952775	3.90963	0.233305
1780	Peripheral_Vision_post	WF_6_post_C_2ndAstig_R	1.01263	-2.00185	4.02711	0.510277
1781	Peripheral_Vision_post	WF_6_post_C_Spherical_R	0.162307	-1.09052	1.41513	0.799555
1782	Peripheral_Vision_post	Pupil Diameter_post_R	-0.124115	-0.298499	0.0502679	0.163013
1783	Color_Vision_post	Intercept	7.40355	2.99254	11.8146	0.00100289	*
1784	Color_Vision_post	IOL(TFNT00)	-0.434984	-1.03416	0.164191	0.154764
1785	Color_Vision_post	Sex(M)	-0.0445486	-0.498673	0.409576	0.847529
1786	Color_Vision_post	Age	-0.0485467	-0.078423	-0.0186704	0.00144827	*
1787	Color_Vision_post	SE_R	0.568888	0.148418	0.989358	0.00800536	*
1788	Color_Vision_post	CYL_R	0.620373	0.05926	1.18149	0.030235	*
1789	Color_Vision_post	Corneal Astigmatism_R	-0.58593	-1.22384	0.0519833	0.0718164
1790	Color_Vision_post	Axial Length_R	-0.018492	-0.15383	0.116846	0.788849
1791	Color_Vision_post	WF_4_post_C_Astigmatism_R	0.423698	-0.321761	1.16916	0.265275
1792	Color_Vision_post	WF_4_post_C_TotalHOA_R	-0.86563	-25.7115	23.9802	0.945558
1793	Color_Vision_post	WF_4_post_C_Third_R	2.58076	-25.1333	30.2948	0.855177
1794	Color_Vision_post	WF_4_post_C_Fourth_R	3.368	-15.7031	22.4391	0.729238
1795	Color_Vision_post	WF_4_post_C_Trefoil_R	-3.41118	-19.6464	12.824	0.680474
1796	Color_Vision_post	WF_4_post_C_Coma_R	-1.65196	-15.1827	11.8788	0.810877
1797	Color_Vision_post	WF_4_post_C_Tetrafoil_R	-6.20316	-15.6583	3.25196	0.198483
1798	Color_Vision_post	WF_4_post_C_2ndAstig_R	1.15899	-9.00781	11.3258	0.823197
1799	Color_Vision_post	WF_4_post_C_Spherical_R	0.175038	-5.59489	5.94496	0.952587
1800	Color_Vision_post	WF_6_post_C_Astigmatism_R	-0.176656	-1.23119	0.877874	0.742654
1801	Color_Vision_post	WF_6_post_C_TotalHOA_R	-0.0437954	-4.84802	4.76043	0.985745
1802	Color_Vision_post	WF_6_post_C_Third_R	-1.80654	-11.1354	7.52237	0.704277
1803	Color_Vision_post	WF_6_post_C_Fourth_R	-3.20342	-7.88695	1.4801	0.180052
1804	Color_Vision_post	WF_6_post_C_Trefoil_R	0.422788	-6.35847	7.20404	0.902741
1805	Color_Vision_post	WF_6_post_C_Coma_R	-0.0115222	-6.45293	6.42988	0.997203
1806	Color_Vision_post	WF_6_post_C_Tetrafoil_R	3.10772	-0.0153251	6.23076	0.0511306
1807	Color_Vision_post	WF_6_post_C_2ndAstig_R	2.8362	-1.07037	6.74278	0.154743
1808	Color_Vision_post	WF_6_post_C_Spherical_R	1.10825	-0.455276	2.67177	0.164749
1809	Color_Vision_post	Pupil Diameter_post_R	-0.248606	-0.481982	-0.0152306	0.0368056	*
1810	Driving_Daytime_post	Intercept	4.10736	-0.108665	8.32338	0.0561999
1811	Driving_Daytime_post	IOL(TFNT00)	-0.285233	-0.904205	0.333739	0.366418
1812	Driving_Daytime_post	Sex(M)	0.109889	-0.368757	0.588535	0.652723
1813	Driving_Daytime_post	Age	-0.0105982	-0.0375651	0.0163688	0.441127
1814	Driving_Daytime_post	SE_R	0.365517	-0.0813972	0.812431	0.10893
1815	Driving_Daytime_post	CYL_R	0.0647593	-0.527086	0.656605	0.830187
1816	Driving_Daytime_post	Corneal Astigmatism_R	0.0126842	-0.585116	0.610484	0.966827
1817	Driving_Daytime_post	Axial Length_R	-0.0201424	-0.15337	0.113085	0.766979
1818	Driving_Daytime_post	WF_4_post_C_Astigmatism_R	-0.198853	-0.995623	0.597917	0.624726
1819	Driving_Daytime_post	WF_4_post_C_TotalHOA_R	-16.7884	-44.3292	10.7524	0.232172
1820	Driving_Daytime_post	WF_4_post_C_Third_R	10.244	-19.3594	39.8475	0.497618
1821	Driving_Daytime_post	WF_4_post_C_Fourth_R	1.9888	-19.1822	23.1598	0.853918
1822	Driving_Daytime_post	WF_4_post_C_Trefoil_R	-1.24142	-18.4954	16.0126	0.887853
1823	Driving_Daytime_post	WF_4_post_C_Coma_R	5.12063	-9.54367	19.7849	0.493715
1824	Driving_Daytime_post	WF_4_post_C_Tetrafoil_R	8.01843	-3.94347	19.9803	0.188897
1825	Driving_Daytime_post	WF_4_post_C_2ndAstig_R	3.30615	-8.63681	15.2491	0.587417
1826	Driving_Daytime_post	WF_4_post_C_Spherical_R	-0.318852	-8.2433	7.6056	0.937141
1827	Driving_Daytime_post	WF_6_post_C_Astigmatism_R	0.867955	-0.238485	1.97439	0.124162
1828	Driving_Daytime_post	WF_6_post_C_TotalHOA_R	-2.71629	-8.98846	3.55588	0.395982
1829	Driving_Daytime_post	WF_6_post_C_Third_R	2.10833	-7.96936	12.186	0.681772
1830	Driving_Daytime_post	WF_6_post_C_Fourth_R	3.15056	-2.74401	9.04513	0.294827
1831	Driving_Daytime_post	WF_6_post_C_Trefoil_R	2.42846	-4.66519	9.52211	0.502226
1832	Driving_Daytime_post	WF_6_post_C_Coma_R	-2.14496	-9.23451	4.94459	0.55318
1833	Driving_Daytime_post	WF_6_post_C_Tetrafoil_R	-1.20293	-4.72387	2.318	0.503088
1834	Driving_Daytime_post	WF_6_post_C_2ndAstig_R	1.16622	-3.07347	5.40591	0.589789
1835	Driving_Daytime_post	WF_6_post_C_Spherical_R	0.696335	-1.43009	2.82276	0.52098
1836	Driving_Daytime_post	Pupil Diameter_post_R	-0.245908	-0.494496	0.00267969	0.0525169
1837	Driving_Nighttime_post	Intercept	-0.65538	-4.15848	2.84772	0.713852
1838	Driving_Nighttime_post	IOL(TFNT00)	0.153829	-0.434367	0.742025	0.608236
1839	Driving_Nighttime_post	Sex(M)	0.308867	-0.0596957	0.67743	0.100478
1840	Driving_Nighttime_post	Age	-0.014359	-0.035791	0.00707292	0.189127
1841	Driving_Nighttime_post	SE_R	0.73114	0.347032	1.11525	0.000190866	*	*
1842	Driving_Nighttime_post	CYL_R	-0.296021	-0.798708	0.206665	0.248417
1843	Driving_Nighttime_post	Corneal Astigmatism_R	0.0602687	-0.453098	0.573635	0.818012
1844	Driving_Nighttime_post	Axial Length_R	0.00879673	-0.10386	0.121454	0.878363
1845	Driving_Nighttime_post	WF_4_post_C_Astigmatism_R	0.00230128	-0.666208	0.67081	0.994617
1846	Driving_Nighttime_post	WF_4_post_C_TotalHOA_R	-13.4407	-38.1712	11.2899	0.286772
1847	Driving_Nighttime_post	WF_4_post_C_Third_R	7.14093	-18.9378	33.2196	0.59148
1848	Driving_Nighttime_post	WF_4_post_C_Fourth_R	10.4321	-8.14175	29.006	0.270964
1849	Driving_Nighttime_post	WF_4_post_C_Trefoil_R	1.56807	-12.8687	16.0048	0.831414
1850	Driving_Nighttime_post	WF_4_post_C_Coma_R	5.76126	-6.75911	18.2816	0.367112
1851	Driving_Nighttime_post	WF_4_post_C_Tetrafoil_R	-3.00795	-11.7582	5.74229	0.500462
1852	Driving_Nighttime_post	WF_4_post_C_2ndAstig_R	3.1857	-6.41722	12.7886	0.515553
1853	Driving_Nighttime_post	WF_4_post_C_Spherical_R	-3.50716	-9.53379	2.51947	0.254032
1854	Driving_Nighttime_post	WF_6_post_C_Astigmatism_R	-0.188706	-1.13752	0.760107	0.696671
1855	Driving_Nighttime_post	WF_6_post_C_TotalHOA_R	-0.960971	-6.69096	4.76902	0.742375
1856	Driving_Nighttime_post	WF_6_post_C_Third_R	-1.12043	-10.1186	7.87771	0.807188
1857	Driving_Nighttime_post	WF_6_post_C_Fourth_R	1.13327	-4.17287	6.43941	0.675501
1858	Driving_Nighttime_post	WF_6_post_C_Trefoil_R	2.45048	-4.10896	9.00993	0.464035
1859	Driving_Nighttime_post	WF_6_post_C_Coma_R	-0.20707	-6.27714	5.863	0.946691
1860	Driving_Nighttime_post	WF_6_post_C_Tetrafoil_R	0.808753	-2.18987	3.80738	0.597064
1861	Driving_Nighttime_post	WF_6_post_C_2ndAstig_R	-1.55563	-5.04404	1.93277	0.382091
1862	Driving_Nighttime_post	WF_6_post_C_Spherical_R	0.869382	-1.09357	2.83234	0.385355
1863	Driving_Nighttime_post	Pupil Diameter_post_R	-0.110878	-0.327027	0.10527	0.314691
1864	Driving_Adverse_Conditions_post	Intercept	3.52055	0.41095	6.63015	0.0264851	*
1865	Driving_Adverse_Conditions_post	IOL(TFNT00)	-0.0332276	-0.521644	0.455189	0.893923
1866	Driving_Adverse_Conditions_post	Sex(M)	0.561852	0.22723	0.896474	0.000998426	*
1867	Driving_Adverse_Conditions_post	Age	-0.00454783	-0.023956	0.0148604	0.646035
1868	Driving_Adverse_Conditions_post	SE_R	0.535065	0.20295	0.867179	0.00159004	*
1869	Driving_Adverse_Conditions_post	CYL_R	-0.0856768	-0.533641	0.362287	0.70776
1870	Driving_Adverse_Conditions_post	Corneal Astigmatism_R	0.140351	-0.302691	0.583392	0.534661
1871	Driving_Adverse_Conditions_post	Axial Length_R	-0.134941	-0.235612	-0.0342702	0.00860859	*
1872	Driving_Adverse_Conditions_post	WF_4_post_C_Astigmatism_R	0.0996949	-0.516187	0.715577	0.751037
1873	Driving_Adverse_Conditions_post	WF_4_post_C_TotalHOA_R	-28.4963	-49.9174	-7.0751	0.00912433	*
1874	Driving_Adverse_Conditions_post	WF_4_post_C_Third_R	28.8788	6.1139	51.6437	0.0129046	*
1875	Driving_Adverse_Conditions_post	WF_4_post_C_Fourth_R	23.6085	6.97464	40.2425	0.00540528	*
1876	Driving_Adverse_Conditions_post	WF_4_post_C_Trefoil_R	-1.1864	-13.3992	11.0264	0.848994
1877	Driving_Adverse_Conditions_post	WF_4_post_C_Coma_R	-1.25447	-11.7364	9.22751	0.814543
1878	Driving_Adverse_Conditions_post	WF_4_post_C_Tetrafoil_R	-14.581	-22.6364	-6.52565	0.000388474	*	*
1879	Driving_Adverse_Conditions_post	WF_4_post_C_2ndAstig_R	-5.22957	-13.8033	3.34412	0.231887
1880	Driving_Adverse_Conditions_post	WF_4_post_C_Spherical_R	-4.27217	-9.83259	1.28825	0.132092
1881	Driving_Adverse_Conditions_post	WF_6_post_C_Astigmatism_R	0.07967	-0.794361	0.953701	0.858206
1882	Driving_Adverse_Conditions_post	WF_6_post_C_TotalHOA_R	3.12018	-1.62266	7.86301	0.197249
1883	Driving_Adverse_Conditions_post	WF_6_post_C_Third_R	-7.33526	-14.9539	0.283335	0.0591458
1884	Driving_Adverse_Conditions_post	WF_6_post_C_Fourth_R	-3.51823	-7.95483	0.918368	0.120117
1885	Driving_Adverse_Conditions_post	WF_6_post_C_Trefoil_R	4.18039	-1.40659	9.76737	0.142499
1886	Driving_Adverse_Conditions_post	WF_6_post_C_Coma_R	1.64528	-3.55934	6.8499	0.535526
1887	Driving_Adverse_Conditions_post	WF_6_post_C_Tetrafoil_R	2.68707	0.0241714	5.34997	0.0479523	*
1888	Driving_Adverse_Conditions_post	WF_6_post_C_2ndAstig_R	-0.566258	-3.66767	2.53516	0.72045
1889	Driving_Adverse_Conditions_post	WF_6_post_C_Spherical_R	0.30913	-1.25996	1.87822	0.69939
1890	Driving_Adverse_Conditions_post	Pupil Diameter_post_R	-0.00962014	-0.196226	0.176985	0.919515
1891	Spectacle Dependence_Distance_post	Intercept(NonUse|Sometimes)	5.79431	-0.804927	12.3935	0.0852629
1892	Spectacle Dependence_Distance_post	Intercept(Sometimes|Always)	6.15151	-0.451182	12.7542	0.0678401
1893	Spectacle Dependence_Distance_post	IOL(TFNT00)	-0.533421	-1.66304	0.596195	0.354685
1894	Spectacle Dependence_Distance_post	Sex(M)	1.01203	0.384138	1.63993	0.00158255	*
1895	Spectacle Dependence_Distance_post	Age	0.0377202	-0.00566494	0.0811053	0.0883668
1896	Spectacle Dependence_Distance_post	SE	-0.464093	-1.11751	0.189322	0.163891
1897	Spectacle Dependence_Distance_post	CYL	-0.0859347	-0.935902	0.764033	0.842918
1898	Spectacle Dependence_Distance_post	Corneal Astigmatism	-0.577495	-1.47597	0.320981	0.207745
1899	Spectacle Dependence_Distance_post	Axial Length	0.087889	-0.1111	0.286878	0.386662
1900	Spectacle Dependence_Distance_post	WF_4_post_C_Astigmatism	-0.116023	-1.36361	1.13157	0.855367
1901	Spectacle Dependence_Distance_post	WF_4_post_C_TotalHOA	15.4492	-27.5656	58.4639	0.481462
1902	Spectacle Dependence_Distance_post	WF_4_post_C_Third	13.8532	-30.0821	57.7885	0.536572
1903	Spectacle Dependence_Distance_post	WF_4_post_C_Fourth	-11.3732	-44.7987	22.0524	0.504837
1904	Spectacle Dependence_Distance_post	WF_4_post_C_Trefoil	-17.4891	-42.3415	7.36337	0.167807
1905	Spectacle Dependence_Distance_post	WF_4_post_C_Coma	-16.9111	-37.6499	3.82768	0.109987
1906	Spectacle Dependence_Distance_post	WF_4_post_C_Tetrafoil	-12.3842	-30.1866	5.41819	0.172734
1907	Spectacle Dependence_Distance_post	WF_4_post_C_2ndAstig	4.36926	-13.3489	22.0874	0.62886
1908	Spectacle Dependence_Distance_post	WF_4_post_C_Spherical	2.75334	-8.44299	13.9497	0.629812
1909	Spectacle Dependence_Distance_post	WF_6_post_C_Astigmatism	0.253706	-1.55263	2.06004	0.783094
1910	Spectacle Dependence_Distance_post	WF_6_post_C_TotalHOA	-2.12402	-11.6402	7.39212	0.661766
1911	Spectacle Dependence_Distance_post	WF_6_post_C_Third	-5.13344	-20.6798	10.4129	0.517504
1912	Spectacle Dependence_Distance_post	WF_6_post_C_Fourth	-2.97339	-11.8876	5.94076	0.513257
1913	Spectacle Dependence_Distance_post	WF_6_post_C_Trefoil	8.3434	-3.7163	20.4031	0.175096
1914	Spectacle Dependence_Distance_post	WF_6_post_C_Coma	4.25952	-6.48564	15.0047	0.437177
1915	Spectacle Dependence_Distance_post	WF_6_post_C_Tetrafoil	0.834426	-4.88741	6.55626	0.775008
1916	Spectacle Dependence_Distance_post	WF_6_post_C_2ndAstig	-2.68608	-9.92743	4.55527	0.467204
1917	Spectacle Dependence_Distance_post	WF_6_post_C_Spherical	-0.083778	-3.93524	3.76768	0.965993
1918	Spectacle Dependence_Distance_post	Pupil Diameter_post	-0.222996	-0.608692	0.1627	0.257129
1919	Spectacle Dependence_Intermediate_post	Intercept(NonUse|Sometimes)	9.14998	2.22134	16.0786	0.00964286	*
1920	Spectacle Dependence_Intermediate_post	Intercept(Sometimes|Always)	9.58373	2.6502	16.5173	0.00674516	*
1921	Spectacle Dependence_Intermediate_post	IOL(TFNT00)	-1.3564	-2.90095	0.188159	0.0852089
1922	Spectacle Dependence_Intermediate_post	Sex(M)	0.909255	0.226135	1.59238	0.00908537	*
1923	Spectacle Dependence_Intermediate_post	Age	0.0244631	-0.0187455	0.0676717	0.267138
1924	Spectacle Dependence_Intermediate_post	SE	0.141162	-0.628477	0.910801	0.719228
1925	Spectacle Dependence_Intermediate_post	CYL	0.560055	-0.373075	1.49319	0.239446
1926	Spectacle Dependence_Intermediate_post	Corneal Astigmatism	-0.940741	-1.88802	0.00653405	0.0515971
1927	Spectacle Dependence_Intermediate_post	Axial Length	0.227845	0.026349	0.429341	0.0266708	*
1928	Spectacle Dependence_Intermediate_post	WF_4_post_C_Astigmatism	0.439935	-0.859091	1.73896	0.506829
1929	Spectacle Dependence_Intermediate_post	WF_4_post_C_TotalHOA	4.20741	-46.817	55.2318	0.871606
1930	Spectacle Dependence_Intermediate_post	WF_4_post_C_Third	27.3057	-23.0216	77.6331	0.287591
1931	Spectacle Dependence_Intermediate_post	WF_4_post_C_Fourth	14.5321	-23.7417	52.8058	0.456763
1932	Spectacle Dependence_Intermediate_post	WF_4_post_C_Trefoil	-28.863	-54.3667	-3.35927	0.0265435	*
1933	Spectacle Dependence_Intermediate_post	WF_4_post_C_Coma	-21.5865	-43.4237	0.25072	0.0526847
1934	Spectacle Dependence_Intermediate_post	WF_4_post_C_Tetrafoil	-24.6945	-44.4829	-4.906	0.014448	*
1935	Spectacle Dependence_Intermediate_post	WF_4_post_C_2ndAstig	-12.5237	-34.2654	9.21796	0.258895
1936	Spectacle Dependence_Intermediate_post	WF_4_post_C_Spherical	-2.8543	-15.6124	9.90377	0.661023
1937	Spectacle Dependence_Intermediate_post	WF_6_post_C_Astigmatism	-1.30104	-3.18251	0.580421	0.175306
1938	Spectacle Dependence_Intermediate_post	WF_6_post_C_TotalHOA	-8.357	-19.6565	2.9425	0.147171
1939	Spectacle Dependence_Intermediate_post	WF_6_post_C_Third	-6.13675	-24.0569	11.7834	0.502092
1940	Spectacle Dependence_Intermediate_post	WF_6_post_C_Fourth	-2.76346	-13.4319	7.90493	0.611661
1941	Spectacle Dependence_Intermediate_post	WF_6_post_C_Trefoil	14.3024	0.963174	27.6417	0.035595	*
1942	Spectacle Dependence_Intermediate_post	WF_6_post_C_Coma	10.3281	-2.27936	22.9356	0.108352
1943	Spectacle Dependence_Intermediate_post	WF_6_post_C_Tetrafoil	-0.0182951	-6.57985	6.54326	0.99564
1944	Spectacle Dependence_Intermediate_post	WF_6_post_C_2ndAstig	3.07801	-4.84037	10.9964	0.446129
1945	Spectacle Dependence_Intermediate_post	WF_6_post_C_Spherical	1.04702	-3.58229	5.67633	0.657551
1946	Spectacle Dependence_Intermediate_post	Pupil Diameter_post	-0.0807067	-0.499952	0.338539	0.705944
1947	Spectacle Dependence_Near_post	Intercept(NonUse|Sometimes)	5.30509	1.48603	9.12416	0.00647607	*
1948	Spectacle Dependence_Near_post	Intercept(Sometimes|Always)	6.6456	2.81741	10.4738	0.000667755	*	*
1949	Spectacle Dependence_Near_post	IOL(TFNT00)	-0.0584773	-0.699235	0.58228	0.858036
1950	Spectacle Dependence_Near_post	Sex(M)	0.402318	0.00989903	0.794737	0.0444903	*
1951	Spectacle Dependence_Near_post	Age	0.019466	-0.00485664	0.0437886	0.116733
1952	Spectacle Dependence_Near_post	SE	0.406567	0.00557934	0.807554	0.0468923	*
1953	Spectacle Dependence_Near_post	CYL	-0.201249	-0.726693	0.324194	0.452836
1954	Spectacle Dependence_Near_post	Corneal Astigmatism	0.155323	-0.406894	0.71754	0.588173
1955	Spectacle Dependence_Near_post	Axial Length	0.121169	0.00524191	0.237095	0.0404987	*
1956	Spectacle Dependence_Near_post	WF_4_post_C_Astigmatism	-0.147138	-0.848671	0.554394	0.681009
1957	Spectacle Dependence_Near_post	WF_4_post_C_TotalHOA	-6.78228	-31.7271	18.1626	0.594098
1958	Spectacle Dependence_Near_post	WF_4_post_C_Third	8.94052	-17.4364	35.3174	0.506468
1959	Spectacle Dependence_Near_post	WF_4_post_C_Fourth	8.65573	-10.7629	28.0744	0.382305
1960	Spectacle Dependence_Near_post	WF_4_post_C_Trefoil	-2.47074	-17.2086	12.2671	0.742468
1961	Spectacle Dependence_Near_post	WF_4_post_C_Coma	-4.67352	-16.9882	7.6412	0.456977
1962	Spectacle Dependence_Near_post	WF_4_post_C_Tetrafoil	-7.52062	-17.9295	2.8883	0.156737
1963	Spectacle Dependence_Near_post	WF_4_post_C_2ndAstig	-4.46852	-14.8628	5.92571	0.399446
1964	Spectacle Dependence_Near_post	WF_4_post_C_Spherical	-2.43963	-9.02294	4.14367	0.467634
1965	Spectacle Dependence_Near_post	WF_6_post_C_Astigmatism	-0.38985	-1.37067	0.590968	0.43595
1966	Spectacle Dependence_Near_post	WF_6_post_C_TotalHOA	0.88351	-3.91451	5.68153	0.718163
1967	Spectacle Dependence_Near_post	WF_6_post_C_Third	-3.7339	-12.9416	5.4738	0.426719
1968	Spectacle Dependence_Near_post	WF_6_post_C_Fourth	-3.3681	-7.91712	1.18092	0.146728
1969	Spectacle Dependence_Near_post	WF_6_post_C_Trefoil	1.91032	-4.75259	8.57324	0.574149
1970	Spectacle Dependence_Near_post	WF_6_post_C_Coma	2.63425	-3.62136	8.88987	0.409167
1971	Spectacle Dependence_Near_post	WF_6_post_C_Tetrafoil	2.42244	-0.603917	5.4488	0.116677
1972	Spectacle Dependence_Near_post	WF_6_post_C_2ndAstig	-0.0334198	-3.66769	3.60086	0.98562
1973	Spectacle Dependence_Near_post	WF_6_post_C_Spherical	0.367245	-1.23931	1.9738	0.654125
1974	Spectacle Dependence_Near_post	Pupil Diameter_post	-0.126274	-0.348509	0.0959611	0.26542
* p<0.05, **p<0.00068

## Sheet: Supplementary Table S2(B)
Supplementary Table S2 (B)
	Before adjusting		After adjusting
Response	ZMB00	TFNT00	ZMB00	TFNT00	Coefficients (95%CI)	P value (Wald test)
UDVA_post	-0.04±0.14	-0.04±0.12	-0.04±0.07	-0.04±0.06	0.01(-0.02,0.04)	0.523772
CDVA_post	-0.14±0.07	-0.12±0.08	-0.14±0.04	-0.12±0.05	0.01(-0.00,0.03)	0.0647956
UIVA_post	0.22±0.18	0.11±0.14	0.22±0.12	0.11±0.09	-0.10(-0.15,-0.06)	4.10233e-06	*	*
CIVA_post	0.04±0.09	0.02±0.08	0.04±0.08	0.02±0.06	-0.02(-0.04,0.01)	0.145551
UNVA_post	0.12±0.14	0.19±0.17	0.12±0.09	0.19±0.11	0.10(0.07,0.13)	2.70207e-09	*	*
CNVA_post	0.04±0.08	0.04±0.11	0.04±0.06	0.04±0.07	0.00(-0.02,0.02)	0.689784
WF_4_post_O_Astigmatism	-0.83±0.93	-0.69±0.56	-0.83±0.33	-0.69±0.25	0.03(-0.18,0.25)	0.757871
WF_4_post_O_TotalHOA	0.19±0.19	0.20±0.18	0.19±0.12	0.20±0.13	0.01(-0.04,0.06)	0.781405
WF_4_post_O_Third	0.17±0.18	0.18±0.17	0.17±0.11	0.18±0.12	0.00(-0.05,0.05)	0.975302
WF_4_post_O_Fourth	0.09±0.08	0.09±0.08	0.09±0.06	0.09±0.05	0.01(-0.01,0.03)	0.521503
WF_4_post_O_Trefoil	0.12±0.11	0.12±0.13	0.12±0.07	0.12±0.09	0.00(-0.03,0.03)	0.972116
WF_4_post_O_Coma	0.10±0.15	0.12±0.13	0.10±0.07	0.12±0.08	0.00(-0.04,0.04)	0.845858
WF_4_post_O_Tetrafoil	0.06±0.05	0.05±0.05	0.06±0.04	0.05±0.03	-0.00(-0.02,0.01)	0.796034
WF_4_post_O_2ndAstig	0.04±0.04	0.04±0.05	0.04±0.03	0.04±0.03	0.00(-0.01,0.02)	0.485831
WF_4_post_O_Spherical	0.02±0.06	0.04±0.05	0.02±0.04	0.04±0.03	0.03(0.02,0.04)	3.09883e-06	*	*
WF_4_post_I_Astigmatism	-0.61±0.87	-0.67±0.50	-0.61±0.21	-0.67±0.23	-0.08(-0.29,0.13)	0.465147
WF_4_post_I_TotalHOA	0.16±0.20	0.17±0.27	0.16±0.13	0.17±0.17	0.01(-0.04,0.06)	0.66044
WF_4_post_I_Third	0.12±0.18	0.14±0.26	0.12±0.11	0.14±0.16	0.01(-0.04,0.06)	0.59539
WF_4_post_I_Fourth	0.09±0.08	0.08±0.07	0.09±0.06	0.08±0.05	-0.00(-0.02,0.02)	0.880911
WF_4_post_I_Trefoil	0.08±0.11	0.08±0.20	0.08±0.07	0.08±0.12	0.01(-0.02,0.04)	0.583356
WF_4_post_I_Coma	0.09±0.15	0.11±0.17	0.09±0.08	0.11±0.10	0.01(-0.03,0.05)	0.584733
WF_4_post_I_Tetrafoil	0.05±0.06	0.05±0.05	0.05±0.05	0.05±0.04	0.00(-0.01,0.02)	0.806123
WF_4_post_I_2ndAstig	0.04±0.04	0.04±0.05	0.04±0.03	0.04±0.03	0.01(-0.00,0.02)	0.0863183
WF_4_post_I_Spherical	-0.03±0.07	-0.01±0.06	-0.03±0.04	-0.01±0.04	0.03(0.02,0.04)	3.0988e-06	*	*
WF_6_post_O_Astigmatism	-1.25±1.50	-0.99±1.14	-1.25±0.67	-0.99±0.65	0.12(-0.23,0.47)	0.488471
WF_6_post_O_TotalHOA	1.33±1.38	1.18±0.96	1.33±0.95	1.18±0.76	-0.05(-0.38,0.28)	0.756693
WF_6_post_O_Third	0.73±0.80	0.67±0.65	0.73±0.35	0.67±0.41	-0.02(-0.21,0.17)	0.820116
WF_6_post_O_Fourth	0.94±1.11	0.81±0.74	0.94±0.82	0.81±0.62	-0.01(-0.27,0.24)	0.915068
WF_6_post_O_Trefoil	0.49±0.52	0.44±0.46	0.49±0.23	0.44±0.27	-0.02(-0.13,0.10)	0.789286
WF_6_post_O_Coma	0.49±0.66	0.47±0.50	0.49±0.30	0.47±0.30	-0.01(-0.18,0.16)	0.930887
WF_6_post_O_Tetrafoil	0.50±0.62	0.35±0.37	0.50±0.43	0.35±0.31	-0.08(-0.23,0.06)	0.266753
WF_6_post_O_2ndAstig	0.46±0.62	0.39±0.42	0.46±0.37	0.39±0.32	-0.01(-0.15,0.12)	0.833498
WF_6_post_O_Spherical	0.48±0.80	0.56±0.55	0.48±0.47	0.56±0.39	0.18(-0.00,0.35)	0.0552552
WF_6_post_I_Astigmatism	-1.04±1.53	-0.92±1.18	-1.04±0.78	-0.92±0.69	0.06(-0.30,0.41)	0.747367
WF_6_post_I_TotalHOA	1.22±1.42	1.01±1.04	1.22±1.01	1.01±0.78	-0.09(-0.42,0.24)	0.59648
WF_6_post_I_Third	0.63±0.85	0.58±0.74	0.63±0.45	0.58±0.43	-0.01(-0.20,0.19)	0.948676
WF_6_post_I_Fourth	0.87±1.09	0.66±0.73	0.87±0.80	0.66±0.59	-0.10(-0.36,0.15)	0.43142
WF_6_post_I_Trefoil	0.38±0.54	0.33±0.55	0.38±0.29	0.33±0.29	-0.01(-0.13,0.11)	0.836661
WF_6_post_I_Coma	0.47±0.68	0.44±0.53	0.47±0.33	0.44±0.30	0.01(-0.16,0.17)	0.942673
WF_6_post_I_Tetrafoil	0.47±0.64	0.32±0.36	0.47±0.45	0.32±0.31	-0.07(-0.21,0.08)	0.352662
WF_6_post_I_2ndAstig	0.45±0.65	0.37±0.43	0.45±0.42	0.37±0.32	-0.01(-0.15,0.13)	0.898836
WF_6_post_I_Spherical	0.21±0.81	0.33±0.56	0.21±0.48	0.33±0.40	0.18(-0.00,0.35)	0.0552552
C_6.3_post	0.03±0.02	0.02±0.01	0.03±0.01	0.02±0.01	-0.01(-0.01,-0.00)	0.000294542	*	*
C_4.0_post	0.04±0.02	0.02±0.01	0.04±0.01	0.02±0.01	-0.01(-0.02,-0.01)	1.30862e-10	*	*
C_2.5_post	0.05±0.03	0.03±0.02	0.05±0.01	0.03±0.01	-0.02(-0.03,-0.01)	3.94626e-11	*	*
C_1.6_post	0.09±0.05	0.06±0.05	0.09±0.03	0.06±0.03	-0.03(-0.04,-0.02)	1.26906e-06	*	*
C_1.0_post	0.18±0.09	0.12±0.09	0.18±0.06	0.12±0.06	-0.06(-0.09,-0.04)	7.71179e-08	*	*
C_0.7_post	0.36±0.12	0.25±0.11	0.36±0.07	0.25±0.07	-0.10(-0.13,-0.07)	4.24994e-11	*	*
G_6.3_post	0.03±0.03	0.02±0.02	0.03±0.02	0.02±0.01	-0.01(-0.02,-0.00)	0.00702277	*
G_4.0_post	0.05±0.03	0.03±0.02	0.05±0.02	0.03±0.01	-0.01(-0.02,-0.01)	0.000171421	*	*
G_2.5_post	0.07±0.05	0.05±0.05	0.07±0.03	0.05±0.03	-0.02(-0.03,-0.01)	0.000818486	*
G_1.6_post	0.12±0.08	0.08±0.07	0.12±0.05	0.08±0.04	-0.03(-0.05,-0.02)	0.000263582	*	*
G_1.0_post	0.22±0.12	0.15±0.11	0.22±0.08	0.15±0.07	-0.07(-0.10,-0.04)	5.0718e-06	*	*
G_0.7_post	0.39±0.12	0.31±0.13	0.39±0.07	0.31±0.08	-0.09(-0.12,-0.06)	7.72431e-09	*	*
General_Health_post	63.86±15.77	66.04±16.50	63.76±2.84	68.32±3.90	3.29(-0.09,6.67)	0.0564706
General_Vision_post	79.39±12.36	80.10±13.20	78.97±2.65	81.62±3.91	1.87(-0.76,4.50)	0.163475
Ocular_Pain_post	86.69±15.63	84.60±17.15	86.45±2.41	84.82±2.33	-1.70(-5.09,1.69)	0.32571
Role_Limitation_post	93.60±12.54	92.15±13.68	93.12±2.51	93.14±2.00	-1.71(-4.42,1.00)	0.21642
Mental_Health_post	91.23±14.03	90.67±13.18	90.77±3.09	92.21±2.75	-0.37(-3.34,2.59)	0.80565
Social_Function_post	96.16±7.52	93.94±9.03	95.95±1.34	94.86±1.88	-2.11(-3.75,-0.47)	0.01164	*
Dependence_post	97.46±8.61	97.29±7.20	96.98±1.96	97.68±1.33	0.12(-1.70,1.94)	0.895001
Near_Vision_post	89.45±11.69	87.29±13.02	89.03±3.07	88.63±2.81	-1.95(-4.45,0.55)	0.126228
Driving_General_post	82.95±16.29	84.18±14.13	82.86±3.23	84.65±2.72	1.47(-2.13,5.06)	0.424074
Distance_Vision_post	92.53±9.57	90.63±10.46	92.35±2.29	91.49±2.37	-2.27(-4.32,-0.22)	0.0297584	*
25-item_post	88.61±8.26	87.33±9.08	88.26±1.72	88.35±1.73	-1.07(-2.85,0.70)	0.236045
Peripheral_Vision_post	147/384	22/30	121/410	43/9	-0.70(-1.16,-0.24)	0.00313352	*
Color_Vision_post	68/462	10/42	183/347	39/13	-0.43(-1.03,0.16)	0.154764
Driving_Daytime_post	62/347	9/40	250/159	45/4	-0.29(-0.90,0.33)	0.366418
Driving_Nighttime_post	305/103	34/10	208/200	30/14	0.15(-0.43,0.74)	0.608236
Driving_Adverse_Conditions_post	224/185	27/20	252/157	37/10	-0.03(-0.52,0.46)	0.893923
Spectacle Dependence_Distance_post	496/7/20	47/1/1	523/0/0	49/0/0	-0.53(-1.66,0.60)	0.354685
Spectacle Dependence_Intermediate_post	500/8/16	48/0/1	522/0/2	49/0/0	-1.36(-2.90,0.19)	0.0852089
Spectacle Dependence_Near_post	444/56/25	42/5/2	523/0/2	49/0/0	-0.06(-0.70,0.58)	0.858036
* p<0.05, **p<0.00068
