# Supplementary material for: Comparison of visual performance between diffractive bifocal and diffractive trifocal intraocular lenses
Source: Sci Rep. 2024 Mar 4;14:5292. doi: 10.1038/s41598-024-55926-5 (PMC10912743; doi:10.1038/s41598-024-55926-5)
Supplement: Supplementary file 4 — Supplementary Table S3. [file 41598_2024_55926_MOESM4_ESM.xlsx]

## Sheet: Supplemetal Table 3(A)
Supplemental Table 3(A) Correlation coefficients for ZMB00
	UDVA_post	CDVA_post	UIVA_post	CIVA_post	UNVA_post	CNVA_post	WF_4_post_O_Astigmatism	WF_4_post_O_TotalHOA	WF_4_post_O_Third	WF_4_post_O_Fourth	WF_4_post_O_Trefoil	WF_4_post_O_Coma	WF_4_post_O_Tetrafoil	WF_4_post_O_2ndAstig	WF_4_post_O_Spherical	WF_4_post_I_Astigmatism	WF_4_post_I_TotalHOA	WF_4_post_I_Third	WF_4_post_I_Fourth	WF_4_post_I_Trefoil	WF_4_post_I_Coma	WF_4_post_I_Tetrafoil	WF_4_post_I_2ndAstig	WF_4_post_I_Spherical	WF_6_post_O_Astigmatism	WF_6_post_O_TotalHOA	WF_6_post_O_Third	WF_6_post_O_Fourth	WF_6_post_O_Trefoil	WF_6_post_O_Coma	WF_6_post_O_Tetrafoil	WF_6_post_O_2ndAstig	WF_6_post_O_Spherical	WF_6_post_I_Astigmatism	WF_6_post_I_TotalHOA	WF_6_post_I_Third	WF_6_post_I_Fourth	WF_6_post_I_Trefoil	WF_6_post_I_Coma	WF_6_post_I_Tetrafoil	WF_6_post_I_2ndAstig	WF_6_post_I_Spherical	C_6.3_post	C_4.0_post	C_2.5_post	C_1.6_post	C_1.0_post	C_0.7_post	G_6.3_post
UDVA_post	1	0.661867	0.400538	0.272856	0.611012	0.432863	-0.47626	0.122043	0.103939	0.166207	0.0504669	0.150898	0.157032	0.219421	0.0246976	-0.0905652	0.146703	0.13523	0.163063	0.123939	0.14358	0.156828	0.138354	-0.0728607	-0.140766	0.0311734	0.0521446	0.0201032	0.0287318	0.0620509	0.00465911	0.026671	0.0250209	-0.0620925	0.0757706	0.110602	0.0485552	0.126626	0.0973037	0.0300692	0.0674008	0.0271829	0.163403	0.273372	0.291127	0.32566	0.373567	0.308933	0.114557
CDVA_post	0.661867	1	0.461746	0.433172	0.540087	0.610991	-0.249253	0.172409	0.15071	0.216505	0.190295	0.135688	0.203969	0.256762	0.0681132	-0.147723	0.152642	0.147479	0.159399	0.206754	0.12455	0.186952	0.180628	0.0727501	-0.149914	0.0926697	0.17417	0.0684065	0.200643	0.116354	0.0781941	0.0883146	0.0877717	-0.150625	0.130935	0.18832	0.0983105	0.232933	0.150749	0.102744	0.129709	0.106362	0.21737	0.30777	0.305651	0.448863	0.431286	0.362131	0.126298
UIVA_post	0.400538	0.461746	1	0.301309	0.341038	0.368657	-0.229967	0.0724405	0.0664088	0.0932495	0.0918042	0.056929	0.120538	0.138282	-0.0667718	-0.0536346	0.0900471	0.092519	0.0868546	0.116935	0.0791906	0.103193	0.0987624	-0.0457368	-0.0662007	-0.0189182	0.0501329	-0.0311034	0.103577	-4.28574e-05	0.00418043	-0.0185536	-0.0421797	-0.0344682	0.0248249	0.0740425	0.00101772	0.118224	0.0457014	0.0202995	0.0217884	-0.012974	0.159008	0.174427	0.120469	0.222516	0.190135	0.146499	0.0569743
CIVA_post	0.272856	0.433172	0.301309	1	0.370786	0.596887	-0.0910281	0.062817	0.0591566	0.0720861	0.0946036	0.0458974	0.059202	0.106318	0.0880118	-0.0490256	0.0495599	0.0416503	0.0628556	0.0825006	0.0231145	0.0877069	0.103867	0.0655434	-0.126151	0.113703	0.152046	0.111255	0.1716	0.106702	0.119787	0.125405	0.119782	-0.139984	0.135039	0.154873	0.123466	0.17882	0.134786	0.142606	0.14124	0.122577	0.0320071	0.056983	-0.0127316	0.079244	0.0757386	0.007104	-0.00993073
UNVA_post	0.611012	0.540087	0.341038	0.370786	1	0.666069	-0.278156	0.0878064	0.0711954	0.127464	0.104885	0.0371866	0.129288	0.141659	0.0484662	-0.0823697	0.0761173	0.0575277	0.116514	0.111308	0.0267532	0.128892	0.0943046	-0.0640695	-0.0372536	-0.0106468	0.0421197	-0.0303761	0.0878152	0.0105723	-0.0124797	-0.0309226	-0.0153566	-0.0147595	0.0276495	0.0745501	-0.00341999	0.110049	0.0551167	0.0180785	0.00943662	-0.025526	0.263153	0.223588	0.221439	0.25548	0.215972	0.156591	0.206193
CNVA_post	0.432863	0.610991	0.368657	0.596887	0.666069	1	-0.197825	0.0912274	0.083129	0.110648	0.112112	0.0751809	0.111561	0.160453	0.0295279	-0.102007	0.0729042	0.0729807	0.0685184	0.139801	0.0400424	0.101987	0.114221	0.0243654	-0.0940805	0.0581852	0.114608	0.0442759	0.147237	0.0700493	0.0636497	0.044094	0.0619617	-0.0771595	0.0917317	0.137392	0.0607423	0.178573	0.104476	0.0891394	0.0672469	0.0515201	0.0791204	0.150966	0.127479	0.260682	0.278001	0.137115	0.0699611
WF_4_post_O_Astigmatism	-0.47626	-0.249253	-0.229967	-0.0910281	-0.278156	-0.197825	1	-0.299025	-0.302611	-0.209864	-0.249297	-0.322571	-0.206263	-0.273583	0.0253265	0.5085	-0.319888	-0.330448	-0.224598	-0.346816	-0.3042	-0.231177	-0.308474	0.0549641	0.425641	-0.11905	-0.159649	-0.0811996	-0.100261	-0.183944	-0.0792721	-0.0888618	-0.04397	0.160073	-0.126443	-0.176103	-0.0820036	-0.152888	-0.179578	-0.0680225	-0.0947987	-0.0313098	0.0392075	0.0726209	-0.0465403	-0.053173	-0.0661499	-0.193056	-0.0412014
WF_4_post_O_TotalHOA	0.122043	0.172409	0.0724405	0.062817	0.0878064	0.0912274	-0.299025	1	0.983842	0.828994	0.860328	0.90867	0.80905	0.73704	0.292519	-0.472243	0.884093	0.891315	0.733696	0.826397	0.840357	0.742948	0.743149	0.217967	-0.431131	0.501287	0.57262	0.369013	0.447408	0.596101	0.32838	0.335011	0.306478	-0.440275	0.466913	0.491002	0.368581	0.399783	0.512904	0.313985	0.328497	0.310525	0.117953	0.0884915	-0.000683029	0.143258	0.133293	0.15369	0.171832
WF_4_post_O_Third	0.103939	0.15071	0.0664088	0.0591566	0.0711954	0.083129	-0.302611	0.983842	1	0.719424	0.885522	0.917166	0.740565	0.643257	0.194631	-0.46942	0.853884	0.876117	0.662584	0.80674	0.83261	0.681511	0.66825	0.156913	-0.378318	0.433976	0.522694	0.29633	0.41199	0.541947	0.260612	0.26597	0.234851	-0.381367	0.398424	0.431135	0.298663	0.343663	0.454398	0.245913	0.261467	0.244343	0.106837	0.0787542	-0.00247317	0.135333	0.120635	0.149322	0.191073
WF_4_post_O_Fourth	0.166207	0.216505	0.0932495	0.0720861	0.127464	0.110648	-0.209864	0.828994	0.719424	1	0.598814	0.687936	0.875021	0.877868	0.530505	-0.357226	0.783225	0.741955	0.802054	0.711592	0.679292	0.796696	0.81961	0.366632	-0.539968	0.654577	0.644847	0.5768	0.50203	0.674133	0.52677	0.538013	0.519157	-0.572104	0.6375	0.622728	0.569222	0.547705	0.629558	0.517545	0.52747	0.50131	0.105714	0.0649777	-0.0114892	0.112412	0.113115	0.101409	0.0158908
WF_4_post_O_Trefoil	0.0504669	0.190295	0.0918042	0.0946036	0.104885	0.112112	-0.249297	0.860328	0.885522	0.598814	1	0.659862	0.638878	0.529689	0.210186	-0.468558	0.711748	0.71738	0.579608	0.778256	0.626456	0.608677	0.602344	0.180543	-0.363577	0.399002	0.575808	0.270462	0.601066	0.459957	0.280565	0.256437	0.223185	-0.384928	0.35612	0.412446	0.276194	0.380327	0.401346	0.259441	0.262597	0.251199	0.145672	0.105963	0.0247978	0.160354	0.0998717	0.116738	0.236457
WF_4_post_O_Coma	0.150898	0.135688	0.056929	0.0458974	0.0371866	0.0751809	-0.322571	0.90867	0.917166	0.687936	0.659862	1	0.671538	0.657735	0.191289	-0.472901	0.833207	0.869536	0.611335	0.740783	0.883117	0.62638	0.634903	0.135509	-0.376269	0.405493	0.442757	0.289882	0.243889	0.557028	0.226868	0.259205	0.243829	-0.357405	0.384971	0.421251	0.285176	0.327278	0.451981	0.222502	0.242904	0.236891	0.0154242	0.0106777	-0.0475932	0.102003	0.145072	0.178341	0.063466
WF_4_post_O_Tetrafoil	0.157032	0.203969	0.120538	0.059202	0.129288	0.111561	-0.206263	0.80905	0.740565	0.875021	0.638878	0.671538	1	0.682339	0.268963	-0.295438	0.772575	0.751059	0.751604	0.723473	0.685029	0.847332	0.702692	0.283606	-0.416757	0.49875	0.525643	0.41127	0.450984	0.515117	0.41421	0.398302	0.323908	-0.426314	0.482328	0.488638	0.40483	0.447822	0.478804	0.371924	0.394172	0.322384	0.0886667	0.087183	0.0422138	0.164339	0.0994354	0.0972396	0.0448536
WF_4_post_O_2ndAstig	0.219421	0.256762	0.138282	0.106318	0.141659	0.160453	-0.273583	0.73704	0.643257	0.877868	0.529689	0.657735	0.682339	1	0.469373	-0.458043	0.714992	0.682756	0.709063	0.681922	0.626217	0.671674	0.855309	0.340161	-0.498811	0.573363	0.593594	0.509191	0.452241	0.629096	0.476941	0.476268	0.472839	-0.547403	0.583951	0.600396	0.521073	0.549617	0.59978	0.496348	0.478403	0.467074	0.0499145	-0.00464616	-0.0646106	0.0264125	0.112644	0.0930249	-0.0159033
WF_4_post_O_Spherical	0.0246976	0.0681132	-0.0667718	0.0880118	0.0484662	0.0295279	0.0253265	0.292519	0.194631	0.530505	0.210186	0.191289	0.268963	0.469373	1	-0.151842	0.30391	0.247442	0.405014	0.285852	0.229126	0.369817	0.467882	0.367413	-0.579173	0.590175	0.587578	0.623119	0.549183	0.502439	0.530606	0.66732	0.758531	-0.619878	0.554098	0.552777	0.562372	0.523019	0.539826	0.56338	0.63212	0.664101	0.104441	0.0525563	-0.0818613	0.061955	0.114818	0.0847747	-0.0491888
WF_4_post_I_Astigmatism	-0.0905652	-0.147723	-0.0536346	-0.0490256	-0.0823697	-0.102007	0.5085	-0.472243	-0.46942	-0.357226	-0.468558	-0.472901	-0.295438	-0.458043	-0.151842	1	-0.576938	-0.578999	-0.449671	-0.674984	-0.529738	-0.383158	-0.526188	0.022724	0.317486	-0.1709	-0.258801	-0.109952	-0.180854	-0.2757	-0.102583	-0.0862493	-0.116801	0.271929	-0.182992	-0.259767	-0.125311	-0.229704	-0.261193	-0.0825722	-0.106959	-0.218493	0.00837528	0.116421	0.0578073	-0.109961	-0.0615538	-0.0830721	-0.123864
WF_4_post_I_TotalHOA	0.146703	0.152642	0.0900471	0.0495599	0.0761173	0.0729042	-0.319888	0.884093	0.853884	0.783225	0.711748	0.833207	0.772575	0.714992	0.30391	-0.576938	1	0.984264	0.884168	0.929789	0.937665	0.845744	0.794593	0.123038	-0.399833	0.449223	0.509386	0.336158	0.364854	0.555382	0.298918	0.300707	0.287598	-0.443656	0.493965	0.551188	0.376328	0.472145	0.563205	0.308609	0.34321	0.334833	0.110124	0.11695	0.0596912	0.276127	0.22608	0.20109	0.0920369
WF_4_post_I_Third	0.13523	0.147479	0.092519	0.0416503	0.0575277	0.0729807	-0.330448	0.891315	0.876117	0.741955	0.71738	0.869536	0.751059	0.682756	0.247442	-0.578999	0.984264	1	0.792527	0.925115	0.966113	0.793686	0.747947	0.129542	-0.394484	0.433356	0.50059	0.316327	0.352449	0.553971	0.273362	0.285691	0.271958	-0.420655	0.460017	0.519002	0.340723	0.437012	0.532901	0.276912	0.309862	0.30546	0.0991289	0.123618	0.0606434	0.27782	0.233097	0.208625	0.100818
WF_4_post_I_Fourth	0.163063	0.159399	0.0868546	0.0628556	0.116514	0.0685184	-0.224598	0.733696	0.662584	0.802054	0.579608	0.611335	0.751604	0.709063	0.405014	-0.449671	0.884168	0.792527	1	0.794481	0.718171	0.892205	0.815678	0.104216	-0.337027	0.414967	0.437028	0.337247	0.342074	0.445813	0.321724	0.295961	0.282843	-0.426264	0.506583	0.539992	0.417942	0.48932	0.541401	0.349675	0.387192	0.357053	0.119608	0.088793	0.0573935	0.216772	0.171513	0.161464	0.0502841
WF_4_post_I_Trefoil	0.123939	0.206754	0.116935	0.0825006	0.111308	0.139801	-0.346816	0.826397	0.80674	0.711592	0.778256	0.740783	0.723473	0.681922	0.285852	-0.674984	0.929789	0.925115	0.794481	1	0.822741	0.799003	0.778828	0.130705	-0.45736	0.456742	0.580553	0.346904	0.501317	0.558822	0.341186	0.322794	0.304941	-0.500898	0.499739	0.590319	0.388498	0.553596	0.573684	0.346685	0.372714	0.368917	0.100386	0.10261	0.0389061	0.276847	0.209981	0.215195	0.157414
WF_4_post_I_Coma	0.14358	0.12455	0.0791906	0.0231145	0.0267532	0.0400424	-0.3042	0.840357	0.83261	0.679292	0.626456	0.883117	0.685029	0.626217	0.229126	-0.529738	0.937665	0.966113	0.718171	0.822741	1	0.721889	0.66268	0.120241	-0.349681	0.388138	0.450532	0.277779	0.285036	0.527195	0.222074	0.253335	0.249879	-0.361533	0.404379	0.465188	0.287191	0.382609	0.483717	0.223973	0.259593	0.261809	0.0723617	0.105999	0.0421235	0.25397	0.214852	0.171168	0.0517376
WF_4_post_I_Tetrafoil	0.156828	0.186952	0.103193	0.0877069	0.128892	0.101987	-0.231177	0.742948	0.681511	0.796696	0.608677	0.62638	0.847332	0.671674	0.369817	-0.383158	0.845744	0.793686	0.892205	0.799003	0.721889	1	0.782798	0.261667	-0.506102	0.554006	0.578708	0.485911	0.510443	0.544294	0.489418	0.491915	0.406609	-0.554193	0.601492	0.615844	0.524563	0.582199	0.594444	0.490219	0.539985	0.457471	0.184938	0.113727	0.0866658	0.226364	0.199931	0.183481	0.0625049
WF_4_post_I_2ndAstig	0.138354	0.180628	0.0987624	0.103867	0.0943046	0.114221	-0.308474	0.743149	0.66825	0.81961	0.602344	0.634903	0.702692	0.855309	0.467882	-0.526188	0.794593	0.747947	0.815678	0.778828	0.66268	0.782798	1	0.376254	-0.599365	0.627037	0.675971	0.561452	0.56991	0.65193	0.522513	0.529266	0.544471	-0.632669	0.648791	0.678818	0.581103	0.625544	0.668219	0.534231	0.549374	0.555259	0.0632506	0.0428965	-0.0241967	0.0862882	0.151924	0.163075	0.00565483
WF_4_post_I_Spherical	-0.0728607	0.0727501	-0.0457368	0.0655434	-0.0640695	0.0243654	0.0549641	0.217967	0.156913	0.366632	0.180543	0.135509	0.283606	0.340161	0.367413	0.022724	0.123038	0.129542	0.104216	0.130705	0.120241	0.261667	0.376254	1	-0.598226	0.667115	0.686494	0.685143	0.609699	0.619882	0.680115	0.72351	0.691982	-0.544744	0.526206	0.466335	0.56813	0.450243	0.432322	0.615676	0.565278	0.647449	0.173398	0.0592296	-0.0306592	-0.0887442	0.0298934	-0.00609736	-0.0338695
WF_6_post_O_Astigmatism	-0.140766	-0.149914	-0.0662007	-0.126151	-0.0372536	-0.0940805	0.425641	-0.431131	-0.378318	-0.539968	-0.363577	-0.376269	-0.416757	-0.498811	-0.579173	0.317486	-0.399833	-0.394484	-0.337027	-0.45736	-0.349681	-0.506102	-0.599365	-0.598226	1	-0.85493	-0.850149	-0.851893	-0.728032	-0.799535	-0.801985	-0.890966	-0.819649	0.902662	-0.81684	-0.796916	-0.813001	-0.736853	-0.789949	-0.78402	-0.845109	-0.802466	-0.111252	0.0304035	0.0684308	0.00271304	-0.0599212	-0.118481	0.0420616
WF_6_post_O_TotalHOA	0.0311734	0.0926697	-0.0189182	0.113703	-0.0106468	0.0581852	-0.11905	0.501287	0.433976	0.654577	0.399002	0.405493	0.49875	0.573363	0.590175	-0.1709	0.449223	0.433356	0.414967	0.456742	0.388138	0.554006	0.627037	0.667115	-0.85493	1	0.903251	0.982247	0.719383	0.907909	0.923773	0.927389	0.890549	-0.890118	0.945202	0.833275	0.95093	0.719407	0.850021	0.908185	0.876188	0.864339	0.173569	0.0494771	-0.031004	0.0161122	0.06733	0.0660261	-0.0168299
WF_6_post_O_Third	0.0521446	0.17417	0.0501329	0.152046	0.0421197	0.114608	-0.159649	0.57262	0.522694	0.644847	0.575808	0.442757	0.525643	0.593594	0.587578	-0.258801	0.509386	0.50059	0.437028	0.580553	0.450532	0.578708	0.675971	0.686494	-0.850149	0.903251	1	0.849061	0.906734	0.908571	0.818059	0.857331	0.837895	-0.872217	0.855818	0.876832	0.816164	0.830735	0.851969	0.812657	0.816952	0.814014	0.156938	0.0977807	-0.0266507	0.101875	0.129169	0.136476	0.0636388
WF_6_post_O_Fourth	0.0201032	0.0684065	-0.0311034	0.111255	-0.0303761	0.0442759	-0.0811996	0.369013	0.29633	0.5768	0.270462	0.289882	0.41127	0.509191	0.623119	-0.109952	0.336158	0.316327	0.337247	0.346904	0.277779	0.485911	0.561452	0.685143	-0.851893	0.982247	0.849061	1	0.683098	0.84144	0.940205	0.949445	0.913439	-0.887209	0.930754	0.796384	0.964507	0.697418	0.806477	0.926108	0.895381	0.884942	0.16937	0.0202039	-0.0489009	-0.0213066	0.0488802	0.0448782	-0.0636136
WF_6_post_O_Trefoil	0.0287318	0.200643	0.103577	0.1716	0.0878152	0.147237	-0.100261	0.447408	0.41199	0.50203	0.601066	0.243889	0.450984	0.452241	0.549183	-0.180854	0.364854	0.352449	0.342074	0.501317	0.285036	0.510443	0.56991	0.609699	-0.728032	0.719383	0.906734	0.683098	1	0.666046	0.69429	0.749678	0.7019	-0.768095	0.694149	0.768235	0.662298	0.819004	0.689752	0.702376	0.734072	0.677933	0.182135	0.127931	-0.00317132	0.119749	0.110404	0.129794	0.118521
WF_6_post_O_Coma	0.0620509	0.116354	-4.28574e-05	0.106702	0.0105723	0.0700493	-0.183944	0.596101	0.541947	0.674133	0.459957	0.557028	0.515117	0.629096	0.502439	-0.2757	0.555382	0.553971	0.445813	0.558822	0.527195	0.544294	0.65193	0.619882	-0.799535	0.907909	0.908571	0.84144	0.666046	1	0.770514	0.794168	0.801076	-0.802131	0.849993	0.82307	0.804338	0.693534	0.86743	0.754849	0.738371	0.778795	0.135665	0.063378	-0.0441498	0.0739568	0.131556	0.123429	0.0116042
WF_6_post_O_Tetrafoil	0.00465911	0.0781941	0.00418043	0.119787	-0.0124797	0.0636497	-0.0792721	0.32838	0.260612	0.52677	0.280565	0.226868	0.41421	0.476941	0.530606	-0.102583	0.298918	0.273362	0.321724	0.341186	0.222074	0.489418	0.522513	0.680115	-0.801985	0.923773	0.818059	0.940205	0.69429	0.770514	1	0.897632	0.796799	-0.836702	0.881272	0.759047	0.915062	0.690901	0.746373	0.966865	0.850326	0.784365	0.211244	0.0243887	-0.0225843	-0.033614	0.00308424	-0.00334596	-0.0372304
WF_6_post_O_2ndAstig	0.026671	0.0883146	-0.0185536	0.125405	-0.0309226	0.044094	-0.0888618	0.335011	0.26597	0.538013	0.256437	0.259205	0.398302	0.476268	0.66732	-0.0862493	0.300707	0.285691	0.295961	0.322794	0.253335	0.491915	0.529266	0.72351	-0.890966	0.927389	0.857331	0.949445	0.749678	0.794168	0.897632	1	0.887855	-0.924614	0.89295	0.814039	0.914656	0.758573	0.799363	0.894663	0.949186	0.868052	0.168666	-0.00402314	-0.0728413	-0.0553567	0.0214674	0.0264805	-0.0675333
WF_6_post_O_Spherical	0.0250209	0.0877717	-0.0421797	0.119782	-0.0153566	0.0619617	-0.04397	0.306478	0.234851	0.519157	0.223185	0.243829	0.323908	0.472839	0.758531	-0.116801	0.287598	0.271958	0.282843	0.304941	0.249879	0.406609	0.544471	0.691982	-0.819649	0.890549	0.837895	0.913439	0.7019	0.801076	0.796799	0.887855	1	-0.856068	0.8384	0.777611	0.857677	0.706664	0.77739	0.811262	0.839452	0.941509	0.0797833	0.0290963	-0.0964596	0.0050459	0.11715	0.113166	-0.089624
WF_6_post_I_Astigmatism	-0.0620925	-0.150625	-0.0344682	-0.139984	-0.0147595	-0.0771595	0.160073	-0.440275	-0.381367	-0.572104	-0.384928	-0.357405	-0.426314	-0.547403	-0.619878	0.271929	-0.443656	-0.420655	-0.426264	-0.500898	-0.361533	-0.554193	-0.632669	-0.544744	0.902662	-0.890118	-0.872217	-0.887209	-0.768095	-0.802131	-0.836702	-0.924614	-0.856068	1	-0.932028	-0.916068	-0.917525	-0.862569	-0.903592	-0.879863	-0.961645	-0.888362	-0.135586	0.00403471	0.0946957	0.0218877	-0.0397322	-0.0677551	0.0465462
WF_6_post_I_TotalHOA	0.0757706	0.130935	0.0248249	0.135039	0.0276495	0.0917317	-0.126443	0.466913	0.398424	0.6375	0.35612	0.384971	0.482328	0.583951	0.554098	-0.182992	0.493965	0.460017	0.506583	0.499739	0.404379	0.601492	0.648791	0.526206	-0.81684	0.945202	0.855818	0.930754	0.694149	0.849993	0.881272	0.89295	0.8384	-0.932028	1	0.934271	0.979506	0.840049	0.942112	0.931912	0.937629	0.85811	0.153963	0.0448181	-0.0383844	0.0217313	0.0536969	0.0589588	-0.0424149
WF_6_post_I_Third	0.110602	0.18832	0.0740425	0.154873	0.0745501	0.137392	-0.176103	0.491002	0.431135	0.622728	0.412446	0.421251	0.488638	0.600396	0.552777	-0.259767	0.551188	0.519002	0.539992	0.590319	0.465188	0.615844	0.678818	0.466335	-0.796916	0.833275	0.876832	0.796384	0.768235	0.82307	0.759047	0.814039	0.777611	-0.916068	0.934271	1	0.862038	0.959282	0.978215	0.837219	0.894385	0.802118	0.0979279	0.0577329	-0.0524132	0.0750895	0.0924273	0.111402	-0.00961476
WF_6_post_I_Fourth	0.0485552	0.0983105	0.00101772	0.123466	-0.00341999	0.0607423	-0.0820036	0.368581	0.298663	0.569222	0.276194	0.285176	0.40483	0.521073	0.562372	-0.125311	0.376328	0.340723	0.417942	0.388498	0.287191	0.524563	0.581103	0.56813	-0.813001	0.95093	0.816164	0.964507	0.662298	0.804338	0.915062	0.914656	0.857677	-0.917525	0.979506	0.862038	1	0.769321	0.870763	0.951133	0.938688	0.878195	0.170236	0.0220914	-0.0486403	-0.026252	0.0258966	0.0262587	-0.0598126
WF_6_post_I_Trefoil	0.126626	0.232933	0.118224	0.17882	0.110049	0.178573	-0.152888	0.399783	0.343663	0.547705	0.380327	0.327278	0.447822	0.549617	0.523019	-0.229704	0.472145	0.437012	0.48932	0.553596	0.382609	0.582199	0.625544	0.450243	-0.736853	0.719407	0.830735	0.697418	0.819004	0.693534	0.690901	0.758573	0.706664	-0.862569	0.840049	0.959282	0.769321	1	0.888954	0.778515	0.852553	0.731129	0.0897826	0.0559118	-0.051645	0.0875617	0.0950218	0.122174	0.00778659
WF_6_post_I_Coma	0.0973037	0.150749	0.0457014	0.134786	0.0551167	0.104476	-0.179578	0.512904	0.454398	0.629558	0.401346	0.451981	0.478804	0.59978	0.539826	-0.261193	0.563205	0.532901	0.541401	0.573684	0.483717	0.594444	0.668219	0.432322	-0.789949	0.850021	0.851969	0.806477	0.689752	0.86743	0.746373	0.799363	0.77739	-0.903592	0.942112	0.978215	0.870763	0.888954	1	0.820354	0.875151	0.805282	0.099117	0.0488806	-0.0604025	0.0586615	0.0855021	0.0992843	-0.0246341
WF_6_post_I_Tetrafoil	0.0300692	0.102744	0.0202995	0.142606	0.0180785	0.0891394	-0.0680225	0.313985	0.245913	0.517545	0.259441	0.222502	0.371924	0.496348	0.56338	-0.0825722	0.308609	0.276912	0.349675	0.346685	0.223973	0.490219	0.534231	0.615676	-0.78402	0.908185	0.812657	0.926108	0.702376	0.754849	0.966865	0.894663	0.811262	-0.879863	0.931912	0.837219	0.951133	0.778515	0.820354	1	0.907473	0.813187	0.200634	0.0461778	-0.0338693	-0.0332139	0.0108732	-0.00316642	-0.0407906
WF_6_post_I_2ndAstig	0.0674008	0.129709	0.0217884	0.14124	0.00943662	0.0672469	-0.0947987	0.328497	0.261467	0.52747	0.262597	0.242904	0.394172	0.478403	0.63212	-0.106959	0.34321	0.309862	0.387192	0.372714	0.259593	0.539985	0.549374	0.565278	-0.845109	0.876188	0.816952	0.895381	0.734072	0.738371	0.850326	0.949186	0.839452	-0.961645	0.937629	0.894385	0.938688	0.852553	0.875151	0.907473	1	0.872152	0.152227	-0.00329373	-0.0760702	-0.0436376	0.0169979	0.0259528	-0.0650996
WF_6_post_I_Spherical	0.0271829	0.106362	-0.012974	0.122577	-0.025526	0.0515201	-0.0313098	0.310525	0.244343	0.50131	0.251199	0.236891	0.322384	0.467074	0.664101	-0.218493	0.334833	0.30546	0.357053	0.368917	0.261809	0.457471	0.555259	0.647449	-0.802466	0.864339	0.814014	0.884942	0.677933	0.778795	0.784365	0.868052	0.941509	-0.888362	0.85811	0.802118	0.878195	0.731129	0.805282	0.813187	0.872152	1	0.0844236	0.00877544	-0.103635	0.0102298	0.121454	0.107219	-0.0800666
C_6.3_post	0.163403	0.21737	0.159008	0.0320071	0.263153	0.0791204	0.0392075	0.117953	0.106837	0.105714	0.145672	0.0154242	0.0886667	0.0499145	0.104441	0.00837528	0.110124	0.0991289	0.119608	0.100386	0.0723617	0.184938	0.0632506	0.173398	-0.111252	0.173569	0.156938	0.16937	0.182135	0.135665	0.211244	0.168666	0.0797833	-0.135586	0.153963	0.0979279	0.170236	0.0897826	0.099117	0.200634	0.152227	0.0844236	1	0.665105	0.674332	0.498993	0.464233	0.360298	0.418306
C_4.0_post	0.273372	0.30777	0.174427	0.056983	0.223588	0.150966	0.0726209	0.0884915	0.0787542	0.0649777	0.105963	0.0106777	0.087183	-0.00464616	0.0525563	0.116421	0.11695	0.123618	0.088793	0.10261	0.105999	0.113727	0.0428965	0.0592296	0.0304035	0.0494771	0.0977807	0.0202039	0.127931	0.063378	0.0243887	-0.00402314	0.0290963	0.00403471	0.0448181	0.0577329	0.0220914	0.0559118	0.0488806	0.0461778	-0.00329373	0.00877544	0.665105	1	0.788419	0.698468	0.615948	0.56739	0.53956
C_2.5_post	0.291127	0.305651	0.120469	-0.0127316	0.221439	0.127479	-0.0465403	-0.000683029	-0.00247317	-0.0114892	0.0247978	-0.0475932	0.0422138	-0.0646106	-0.0818613	0.0578073	0.0596912	0.0606434	0.0573935	0.0389061	0.0421235	0.0866658	-0.0241967	-0.0306592	0.0684308	-0.031004	-0.0266507	-0.0489009	-0.00317132	-0.0441498	-0.0225843	-0.0728413	-0.0964596	0.0946957	-0.0383844	-0.0524132	-0.0486403	-0.051645	-0.0604025	-0.0338693	-0.0760702	-0.103635	0.674332	0.788419	1	0.769962	0.697286	0.611756	0.496834
C_1.6_post	0.32566	0.448863	0.222516	0.079244	0.25548	0.260682	-0.053173	0.143258	0.135333	0.112412	0.160354	0.102003	0.164339	0.0264125	0.061955	-0.109961	0.276127	0.27782	0.216772	0.276847	0.25397	0.226364	0.0862882	-0.0887442	0.00271304	0.0161122	0.101875	-0.0213066	0.119749	0.0739568	-0.033614	-0.0553567	0.0050459	0.0218877	0.0217313	0.0750895	-0.026252	0.0875617	0.0586615	-0.0332139	-0.0436376	0.0102298	0.498993	0.698468	0.769962	1	0.817841	0.674791	0.492266
C_1.0_post	0.373567	0.431286	0.190135	0.0757386	0.215972	0.278001	-0.0661499	0.133293	0.120635	0.113115	0.0998717	0.145072	0.0994354	0.112644	0.114818	-0.0615538	0.22608	0.233097	0.171513	0.209981	0.214852	0.199931	0.151924	0.0298934	-0.0599212	0.06733	0.129169	0.0488802	0.110404	0.131556	0.00308424	0.0214674	0.11715	-0.0397322	0.0536969	0.0924273	0.0258966	0.0950218	0.0855021	0.0108732	0.0169979	0.121454	0.464233	0.615948	0.697286	0.817841	1	0.734619	0.353654
C_0.7_post	0.308933	0.362131	0.146499	0.007104	0.156591	0.137115	-0.193056	0.15369	0.149322	0.101409	0.116738	0.178341	0.0972396	0.0930249	0.0847747	-0.0830721	0.20109	0.208625	0.161464	0.215195	0.171168	0.183481	0.163075	-0.00609736	-0.118481	0.0660261	0.136476	0.0448782	0.129794	0.123429	-0.00334596	0.0264805	0.113166	-0.0677551	0.0589588	0.111402	0.0262587	0.122174	0.0992843	-0.00316642	0.0259528	0.107219	0.360298	0.56739	0.611756	0.674791	0.734619	1	0.312003
G_6.3_post	0.114557	0.126298	0.0569743	-0.00993073	0.206193	0.0699611	-0.0412014	0.171832	0.191073	0.0158908	0.236457	0.063466	0.0448536	-0.0159033	-0.0491888	-0.123864	0.0920369	0.100818	0.0502841	0.157414	0.0517376	0.0625049	0.00565483	-0.0338695	0.0420616	-0.0168299	0.0636388	-0.0636136	0.118521	0.0116042	-0.0372304	-0.0675333	-0.089624	0.0465462	-0.0424149	-0.00961476	-0.0598126	0.00778659	-0.0246341	-0.0407906	-0.0650996	-0.0800666	0.418306	0.53956	0.496834	0.492266	0.353654	0.312003	1
G_4.0_post	0.236253	0.210281	0.100873	-0.051677	0.236807	0.0875015	-0.0474834	0.16212	0.161592	0.0804957	0.184829	0.0737761	0.085516	0.0148574	0.0574794	-0.0285554	0.108777	0.105121	0.0984942	0.1264	0.0768555	0.119858	-0.00604965	-0.0479346	0.00606613	0.014805	0.07462	-0.0254069	0.112195	0.0419391	-0.0210722	-0.0274454	-0.0279396	0.0293477	-0.0205844	-6.99885e-05	-0.0348785	0.0110905	-0.00998254	-0.0245423	-0.0353847	-0.034846	0.509435	0.633012	0.640727	0.605641	0.516274	0.451769	0.892814
G_2.5_post	0.213927	0.287155	0.0879741	-0.0364293	0.200029	0.095033	-0.0848515	0.152984	0.152799	0.0714666	0.223256	-0.0134151	0.144227	-0.0655789	0.0162118	-0.0422559	0.119552	0.115425	0.109957	0.138216	0.0763857	0.134194	-0.00195379	-0.0595246	0.0441898	-0.0135898	0.0459324	-0.0545704	0.114192	-0.0199545	-0.0442471	-0.0664223	-0.0658005	0.0887607	-0.0621487	-0.059702	-0.0721417	-0.051195	-0.0720057	-0.073274	-0.0742425	-0.0756808	0.500153	0.641449	0.716558	0.698352	0.589054	0.491567	0.708414
G_1.6_post	0.217742	0.272239	0.0874439	-0.0841878	0.211515	0.113782	-0.0543146	0.0974514	0.0896529	0.0684523	0.139378	-0.0185079	0.077792	-0.0178616	0.0419609	-0.00752079	0.103254	0.0937879	0.128201	0.102495	0.0529066	0.121189	0.0144243	-0.0977051	0.0769598	-0.0230686	0.00447612	-0.0524712	0.0426708	-0.0293088	-0.0537124	-0.0846588	-0.0503043	0.103751	-0.0574621	-0.0674267	-0.0648463	-0.0727153	-0.0672971	-0.0668994	-0.0906157	-0.0657166	0.5147	0.657417	0.718259	0.720868	0.61566	0.562293	0.719975
G_1.0_post	0.296266	0.387002	0.206427	0.0159562	0.292299	0.240871	-0.0995906	0.0736827	0.0657857	0.0562145	0.104121	-0.00987068	0.0675777	-0.00949567	0.0229487	-0.0401039	0.141467	0.135937	0.14558	0.135642	0.0994432	0.17194	0.0222659	-0.0830216	0.0577172	-0.041032	0.00295637	-0.069622	0.0363087	-0.0398052	-0.0629688	-0.0822704	-0.0630132	0.0999547	-0.0620637	-0.0599204	-0.0768155	-0.0531483	-0.0718091	-0.0665473	-0.0879452	-0.0535693	0.526199	0.661137	0.747306	0.797571	0.716325	0.685065	0.523511
G_0.7_post	0.279058	0.294604	0.177221	-0.0246006	0.223647	0.138713	-0.105661	0.041857	0.0308212	0.0549631	0.0526197	0.0162744	0.0651471	-0.00623038	0.00336979	-0.00647358	0.124723	0.126038	0.104845	0.145917	0.0816849	0.122964	0.0588772	-0.0840343	0.0545079	-0.0332135	0.00620029	-0.0538955	0.0129134	0.0066697	-0.0764905	-0.113077	-0.0181259	0.102898	-0.0659592	-0.0583943	-0.0715441	-0.0552664	-0.0595784	-0.0856146	-0.121878	-0.00440655	0.42675	0.628843	0.632773	0.655077	0.645507	0.770694	0.340649
General_Health_post	-0.290216	-0.0556698	-0.00569657	0.0470881	-0.108007	-0.00651335	0.240865	0.0774212	0.100885	-0.0217811	0.121994	0.0146185	0.155545	-0.0892688	-0.0336657	0.0776496	-0.0178016	0.00943811	-0.0935895	0.0171502	0.0118729	0.0538562	0.0228458	0.330754	-0.139334	0.204702	0.229148	0.19829	0.29154	0.111839	0.247069	0.282617	0.0674411	-0.223771	0.22071	0.20389	0.230726	0.219115	0.154187	0.263777	0.291991	0.108504	0.00277656	-0.0567482	-0.121812	-0.10969	-0.23558	-0.287689	0.112064
General_Vision_post	-0.533028	-0.303463	-0.158622	0.0722528	-0.302911	-0.0882285	0.29331	-0.0140411	0.023247	-0.157168	0.0892003	-0.0817413	-0.0972909	-0.127835	-0.00120716	-0.163155	-0.0758418	-0.0587317	-0.107868	-0.00551215	-0.109897	-0.0724735	0.0700019	0.312942	-0.0592094	0.186433	0.13111	0.212072	0.140256	0.0756876	0.202187	0.197627	0.166281	-0.166207	0.17639	0.100035	0.216766	0.0654369	0.0951581	0.187993	0.194763	0.212418	0.0114467	-0.180374	-0.217174	-0.206315	-0.253857	-0.275228	-0.00448169
Peripheral_Vision_post	-0.355297	-0.292796	-0.2745	-0.159439	-0.254829	-0.244446	0.324643	0.0696191	0.064839	0.0706355	0.0602771	0.0569407	0.0272369	0.0460293	0.182907	0.042589	0.0265316	0.0193036	0.0472265	-0.0201831	0.0451269	0.0603709	0.0869359	0.0549305	0.00915054	0.0856191	0.0739785	0.0965146	0.112276	0.0242096	0.0503252	0.112561	0.154436	-0.127984	0.0992302	0.107074	0.0950074	0.108517	0.0919977	0.0721581	0.126005	0.141376	-0.138615	-0.273389	-0.241245	-0.250053	-0.257314	-0.173067	-0.0933916
Ocular_Pain_post	-0.0495724	0.121474	0.0441873	0.0563038	0.0837331	0.0818348	0.337392	0.143232	0.182059	-0.077532	0.247033	0.0294834	0.0331581	-0.091807	0.0799165	-0.00134527	0.129181	0.143669	0.0815782	0.165021	0.128151	0.134886	0.0106432	0.0808678	-0.0428972	0.120342	0.201055	0.0924728	0.247634	0.130982	0.06515	0.112389	0.145596	-0.181537	0.141282	0.162822	0.11989	0.16965	0.151832	0.106654	0.137928	0.174217	0.203196	0.220963	0.121677	0.246572	0.161873	0.165624	0.19541
Color_Vision_post	-0.377456	-0.373021	-0.269986	-0.149539	-0.233604	-0.210839	0.235967	-0.0211186	-0.0367095	0.025814	-0.130448	0.0263397	-0.0674984	0.0301377	0.157718	0.0476257	-0.0410129	-0.046174	-0.0255032	-0.117234	-0.00333471	-0.0309768	0.0653566	0.150278	0.0163162	0.0178105	-0.0392406	0.0403154	-0.0794592	0.00212178	0.0031046	0.0560715	0.025516	0.046748	-0.0495791	-0.0815903	-0.0266724	-0.107826	-0.0709101	-0.0435921	-0.0375232	-0.0216171	-0.0498313	-0.295865	-0.24712	-0.270586	-0.302863	-0.292715	-0.0636978
Role_Limitation_post	-0.130675	0.0453547	-0.0143917	0.0280997	-0.045621	0.0415172	0.31464	0.223324	0.243666	0.0163127	0.200494	0.216228	-0.021236	0.0761562	0.307013	-0.0503881	0.164085	0.203286	0.0603118	0.192982	0.198135	0.067316	0.155173	0.210841	-0.160575	0.292338	0.346155	0.279685	0.340449	0.292661	0.202975	0.278253	0.466516	-0.390123	0.331048	0.373828	0.281862	0.370155	0.371297	0.281614	0.315483	0.352057	0.0343034	0.0265372	-0.0992859	-0.0577983	0.00403596	0.0807365	-0.0671611
Mental_Health_post	-0.215062	0.0114586	-0.129812	0.0701051	-0.0541122	0.0842657	0.315517	0.190833	0.209252	0.00139957	0.208183	0.130775	-0.0163403	0.0674356	0.227322	-0.113336	0.179199	0.203189	0.0936956	0.207481	0.166995	0.0935108	0.120946	0.177477	-0.0702335	0.216997	0.281782	0.195211	0.305649	0.191027	0.147436	0.214082	0.340512	-0.310122	0.265964	0.308381	0.216491	0.314154	0.285486	0.230054	0.256083	0.246332	-0.0391603	-0.0496517	-0.170138	-0.110709	-0.112762	-0.0262419	-0.0230566
Social_Function_post	-0.335869	-0.173558	-0.106795	-0.0784053	-0.0968855	-0.108351	0.121925	0.144984	0.145743	0.0572833	0.138834	0.0859612	-0.00400344	0.0891823	0.117608	-0.12688	-0.0261826	0.000186045	-0.0925926	0.0316082	-0.0263278	0.0363083	0.168658	0.349862	-0.249496	0.314241	0.268897	0.331537	0.269326	0.214499	0.302226	0.361265	0.307122	-0.35309	0.307841	0.269956	0.331236	0.270189	0.240998	0.314572	0.355717	0.302444	-0.0297411	-0.28766	-0.237957	-0.293042	-0.282618	-0.191018	-0.037794
Dependence_post	0.00188696	0.155702	-0.0114543	0.0630575	0.14812	0.173998	0.401807	0.217924	0.215985	0.0826071	0.205963	0.136574	0.0608467	0.141432	0.362865	0.0329546	0.27073	0.285936	0.19385	0.284771	0.228046	0.181601	0.200256	0.224735	-0.0682851	0.265888	0.359778	0.227942	0.382167	0.295828	0.211049	0.256192	0.345219	-0.318464	0.310875	0.366544	0.244428	0.378803	0.351067	0.302546	0.289278	0.245071	0.272553	0.30662	0.111317	0.206418	0.261931	0.190282	0.10568
Near_Vision_post	-0.341686	-0.155729	-0.0851094	0.0647898	-0.206949	-0.0843603	0.0799189	0.185277	0.196562	0.0194044	0.204545	0.11324	-0.0264151	0.0815216	0.17628	-0.241722	0.0547727	0.0885021	-0.0239887	0.110105	0.064474	0.0180769	0.137404	0.243932	-0.233119	0.29191	0.282241	0.297478	0.281567	0.203421	0.247525	0.294063	0.390699	-0.361219	0.299865	0.286903	0.293784	0.270705	0.272898	0.280648	0.312083	0.328267	-0.172483	-0.327576	-0.356402	-0.360265	-0.336014	-0.180032	-0.148897
Driving_General_post	0.044652	0.194141	-0.015005	0.0601489	0.0599102	0.0360783	0.0440352	0.228167	0.208164	0.160555	0.168152	0.197254	0.0722263	0.222613	0.261136	-0.0612038	0.231673	0.233951	0.177031	0.257826	0.183558	0.211301	0.412222	0.287268	-0.356539	0.365982	0.41394	0.360669	0.42062	0.35504	0.252667	0.381705	0.499428	-0.47341	0.406951	0.450603	0.372175	0.467338	0.428171	0.314397	0.404663	0.425929	0.0377361	0.0305389	-0.00136166	-0.0542113	-0.0142317	0.159352	-0.0214515
Distance_Vision_post	-0.251606	-0.133763	-0.130456	-0.126357	-0.0947459	-0.123206	0.294824	0.121726	0.125987	0.0262106	0.121069	0.0621342	-0.0170754	0.0535898	0.137792	0.0611455	-0.0556941	-0.049439	-0.0878716	-0.0329947	-0.0393626	-0.0163061	0.0831174	0.273493	-0.195877	0.302664	0.271321	0.314674	0.279417	0.216479	0.256429	0.337394	0.337794	-0.354525	0.308871	0.292843	0.318364	0.292229	0.26616	0.284123	0.338502	0.29533	0.00286164	-0.186922	-0.144127	-0.215025	-0.237588	-0.153314	-0.0248084
25-item_post	-0.331945	-0.0995346	-0.0942389	-0.0101343	-0.114539	-0.0489022	0.37344	0.206665	0.230455	-0.0059692	0.23417	0.127543	0.00787145	0.0348279	0.203831	-0.0561357	0.0768478	0.106502	-0.0086134	0.126305	0.0880644	0.0593257	0.132896	0.313205	-0.183453	0.328857	0.355013	0.322283	0.383232	0.261709	0.270127	0.350708	0.399998	-0.41159	0.356734	0.3641	0.337621	0.366307	0.336212	0.329664	0.376816	0.342832	0.0217395	-0.108894	-0.189438	-0.177457	-0.202881	-0.114868	0.0102509
Driving_Daytime_post	-0.16133	-0.152059	-0.210271	-0.0487156	-0.100412	-0.135171	0.221511	0.0807898	0.0504909	0.156782	0.0479211	0.0580723	0.0831994	0.127497	0.315675	0.159085	-0.0295523	-0.0111242	-0.0473771	-0.0619108	0.0193233	0.0660341	0.141832	0.373138	-0.0892256	0.208339	0.195075	0.2227	0.245079	0.111017	0.181401	0.250039	0.245085	-0.109153	0.0818028	0.00919719	0.117044	0.0191322	-0.018304	0.144521	0.122677	0.102924	0.121504	0.0623474	-0.0234538	-0.0982735	0.0123007	0.00530101	0.0229962
Driving_Nighttime_post	-0.0422864	-0.17424	-0.273743	-0.0841889	0.0269198	-0.0870525	-0.0387199	-0.058026	-0.0846492	0.0310057	-0.145163	-0.0337979	-0.0434136	0.0442831	0.103494	0.0776652	-0.087857	-0.0853057	-0.0847093	-0.141827	-0.0539629	-0.0670274	0.0784777	0.217255	-0.0651538	0.0456106	0.0204355	0.0733663	0.000780809	0.0466033	-0.00118547	0.0510676	0.123064	0.063681	-0.0738893	-0.116379	-0.0368075	-0.116135	-0.119474	-0.063209	-0.0766511	-0.00767775	0.044411	0.000803398	0.116463	-0.027106	0.0326829	0.00549424	-0.0390821
Driving_Adverse_Conditions_post	-0.124541	-0.0440419	-0.160519	-0.0406462	-0.0503851	-0.0661312	0.0454874	0.0994981	0.10024	0.07662	0.164224	0.0541451	0.020781	0.0463889	0.132169	-0.148718	0.012174	0.016668	0.0060833	0.0211706	0.00653231	-0.00415792	0.0890512	0.134442	-0.0512424	0.0704494	0.0872966	0.077428	0.145711	0.0112299	0.0122015	0.0700706	0.143964	-0.0811616	0.0228662	0.00555861	0.0410971	0.0275368	-0.0235869	0.00393435	0.0278584	0.109976	-0.0502063	-0.13168	-0.104313	-0.145821	-0.117786	-0.0499486	-0.0584834
Spectacle Dependence_Distance_post	0.143889	0.0311269	-0.0298174	-0.0437918	0.0704814	0.00329745	-0.125096	0.0510913	0.0492717	0.0355121	0.0594978	0.0047132	0.0384023	0.00997389	0.00301804	0.0158129	0.0105329	0.013204	-0.00987154	-0.0275881	0.0168504	-0.0250173	0.0104086	0.0789201	-0.107997	0.040528	0.0391144	0.0359028	0.0482741	0.0091579	-9.10286e-05	0.0512226	0.0583185	-0.045632	0.0037904	-0.020108	0.0177375	-0.0424786	-0.0136639	-0.0088275	0.0109498	0.0594672	0.0394148	-0.00317864	0.00710831	-0.0922042	0.0136182	0.0372008	-0.0521647
Spectacle Dependence_Intermediate_post	0.144033	0.031289	-0.0298174	-0.0437918	0.0706681	0.0034367	-0.125096	0.0510913	0.0492717	0.0355121	0.0594978	0.0047132	0.0384023	0.00997389	0.00301804	0.0158129	0.0105329	0.013204	-0.00987154	-0.0275881	0.0168504	-0.0250173	0.0104086	0.0789201	-0.107997	0.040528	0.0391144	0.0359028	0.0482741	0.0091579	-9.10286e-05	0.0512226	0.0583185	-0.045632	0.0037904	-0.020108	0.0177375	-0.0424786	-0.0136639	-0.0088275	0.0109498	0.0594672	0.0394148	-0.00317864	0.00710831	-0.0922042	0.0136182	0.0372008	-0.0521647
Spectacle Dependence_Near_post	0.092336	0.0456346	-0.00822647	0.0129298	0.10116	0.037032	-0.160925	-0.029046	-0.0169057	-0.0630758	0.0361942	-0.0652903	-0.0207007	-0.087213	-0.0571876	-0.0119943	-0.0531193	-0.053642	-0.053374	-0.0215488	-0.0868732	-0.000116953	-0.00326717	0.155176	-0.211601	0.110218	0.131862	0.107879	0.153011	0.0792795	0.10371	0.147249	0.0604234	-0.130303	0.0876148	0.0649423	0.106709	0.0650341	0.0482479	0.0880034	0.119394	0.0969679	0.253567	0.240176	0.218221	0.0875106	0.132733	0.135054	0.1024
[truncated: 24 more columns]

## Sheet: Supplemetal Table 3(B)
Supplemental Table 3(B) P values for ZMB00
	UDVA_post	CDVA_post	UIVA_post	CIVA_post	UNVA_post	CNVA_post	WF_4_post_O_Astigmatism	WF_4_post_O_TotalHOA	WF_4_post_O_Third	WF_4_post_O_Fourth	WF_4_post_O_Trefoil	WF_4_post_O_Coma	WF_4_post_O_Tetrafoil	WF_4_post_O_2ndAstig	WF_4_post_O_Spherical	WF_4_post_I_Astigmatism	WF_4_post_I_TotalHOA	WF_4_post_I_Third	WF_4_post_I_Fourth	WF_4_post_I_Trefoil	WF_4_post_I_Coma	WF_4_post_I_Tetrafoil	WF_4_post_I_2ndAstig	WF_4_post_I_Spherical	WF_6_post_O_Astigmatism	WF_6_post_O_TotalHOA	WF_6_post_O_Third	WF_6_post_O_Fourth	WF_6_post_O_Trefoil	WF_6_post_O_Coma	WF_6_post_O_Tetrafoil	WF_6_post_O_2ndAstig	WF_6_post_O_Spherical	WF_6_post_I_Astigmatism	WF_6_post_I_TotalHOA	WF_6_post_I_Third	WF_6_post_I_Fourth	WF_6_post_I_Trefoil	WF_6_post_I_Coma	WF_6_post_I_Tetrafoil	WF_6_post_I_2ndAstig	WF_6_post_I_Spherical	C_6.3_post	C_4.0_post	C_2.5_post	C_1.6_post	C_1.0_post	C_0.7_post	G_6.3_post
UDVA_post	0	1.62174e-158	5.22262e-41	4.29824e-19	4.2491e-128	7.09153e-58	1.48122e-54	0.000172099	0.00139244	2.85301e-07	0.121457	3.25003e-06	1.2604e-06	9.60563e-12	0.448731	0.00538361	6.08168e-06	3.09554e-05	4.79147e-07	0.000135829	9.59024e-06	1.30161e-06	2.01247e-05	0.0252579	3.50539e-05	0.361764	0.126957	0.556493	0.400601	0.0692672	0.891604	0.435252	0.464199	0.0690802	0.0264595	0.00117474	0.155309	0.000200296	0.00433356	0.379027	0.0484219	0.426487	0.00622807	3.58172e-06	7.47654e-07	2.58148e-08	1.14334e-10	1.46515e-07	0.0559807
CDVA_post	1.62174e-158	0	1.41043e-55	1.70864e-48	4.8291e-95	5.51402e-128	8.30939e-15	1.01241e-07	3.38394e-06	1.86846e-11	3.9413e-09	2.93646e-05	2.64229e-10	1.19819e-15	0.0366012	5.29147e-06	2.52298e-06	5.48549e-06	8.77658e-07	1.4879e-10	0.000126829	7.40996e-09	2.37163e-08	0.0255593	1.04716e-05	0.00663259	2.88841e-07	0.0452855	3.11302e-09	0.000642898	0.0220641	0.00969132	0.0101496	9.49587e-06	0.000121032	2.78068e-08	0.00396694	5.04675e-12	9.33557e-06	0.00260073	0.000140253	0.00182078	0.000253855	1.55808e-07	1.91279e-07	3.08271e-15	4.56995e-14	4.87072e-10	0.0349818
UIVA_post	5.22262e-41	1.41043e-55	0	4.87151e-23	1.93125e-29	1.91514e-34	1.7486e-11	0.0363596	0.0550837	0.00700908	0.007944	0.100195	0.00048191	6.09442e-05	0.053765	0.121468	0.00922971	0.00746852	0.0120469	0.000710378	0.0221092	0.00283192	0.00428226	0.186722	0.0677855	0.602079	0.166823	0.39123	0.00420716	0.999058	0.908279	0.609096	0.24485	0.342015	0.493813	0.0410182	0.977624	0.00107695	0.207618	0.575825	0.548147	0.720669	0.0182712	0.00953268	0.074559	0.000889231	0.00465541	0.0302129	0.400385
CIVA_post	4.29824e-19	1.70864e-48	4.87151e-23	0	5.97699e-35	1.95582e-100	0.00841205	0.069304	0.0871925	0.0370587	0.00616213	0.184651	0.0869498	0.00206996	0.0108527	0.156457	0.151986	0.228704	0.0691324	0.0169715	0.504252	0.0111315	0.00262434	0.0580346	0.000473782	0.00164459	2.4395e-05	0.00207225	1.83502e-06	0.003148	0.000908251	0.000512164	0.0009087	0.00010359	0.000181401	1.71001e-05	0.000625811	6.53307e-07	0.000186587	7.63762e-05	8.95779e-05	0.000685388	0.635268	0.398155	0.85038	0.239637	0.26113	0.916367	0.883027
UNVA_post	4.2491e-128	4.8291e-95	1.93125e-29	5.97699e-35	0	4.44875e-160	3.66277e-18	0.00706604	0.0290596	8.90088e-05	0.00128042	0.254705	7.02904e-05	1.30415e-05	0.137586	0.0115257	0.0195961	0.0779207	0.000344003	0.000629174	0.412619	7.40059e-05	0.00380456	0.0495605	0.276272	0.75576	0.2183	0.374737	0.0101563	0.757416	0.715407	0.366202	0.653672	0.66631	0.419133	0.0291837	0.920412	0.00126039	0.107083	0.597359	0.782783	0.455754	8.40714e-06	0.000166107	0.000192581	1.55953e-05	0.000278811	0.0089155	0.000528348
CNVA_post	7.09153e-58	5.51402e-128	1.91514e-34	1.95582e-100	4.44875e-160	0	9.69094e-10	0.00514832	0.0108234	0.000682531	0.000577994	0.0212244	0.00061547	7.72175e-07	0.366091	0.00174924	0.0254824	0.0253282	0.0357916	1.71301e-05	0.220243	0.00175286	0.000453358	0.45582	0.00590456	0.0890726	0.00078694	0.195878	1.5424e-05	0.0405809	0.0628423	0.197723	0.0701605	0.0240557	0.00727458	5.56207e-05	0.0758698	1.47059e-07	0.00222207	0.00911128	0.0493364	0.132256	0.187603	0.0115766	0.0332997	1.028e-05	2.4056e-06	0.0222144	0.244115
WF_4_post_O_Astigmatism	1.48122e-54	8.30939e-15	1.7486e-11	0.00841205	3.66277e-18	9.69094e-10	0	3.88336e-21	1.2422e-21	6.02375e-11	5.74179e-15	1.62473e-24	1.28968e-10	8.02725e-18	0.434833	8.37394e-64	4.08469e-24	1.02684e-25	2.31253e-12	2.54007e-28	7.45896e-22	4.99885e-13	1.86218e-22	0.0899171	1.63908e-39	0.000439944	2.27706e-06	0.0167206	0.00310568	4.81061e-08	0.019501	0.00880734	0.195597	2.13868e-06	0.000187806	1.77294e-07	0.0156677	6.05406e-06	1.00157e-07	0.0451235	0.00518648	0.356872	0.514269	0.226601	0.43875	0.376263	0.270824	0.001217	0.493091
WF_4_post_O_TotalHOA	0.000172099	1.01241e-07	0.0363596	0.069304	0.00706604	0.00514832	3.88336e-21	0	0	2.97282e-242	1.47082e-280	0	9.99816e-222	5.3985e-164	2.94787e-20	4.25213e-54	1.82479747119821e-316	0	8.81655e-162	1.9626e-239	3.52655e-255	5.45522e-168	3.97484e-168	1.03248e-11	1.33607e-40	2.04056e-56	9.01135e-77	2.16915e-29	5.99082e-44	1.25337e-84	2.85588e-23	3.29419e-24	2.47299e-20	1.84992e-42	3.30165e-48	7.3218e-54	2.54706e-29	1.2035e-34	2.07488e-59	2.593e-21	2.75021e-23	7.39111e-21	0.0490408	0.140385	0.990938	0.016643	0.0259885	0.0102807	0.0039929
WF_4_post_O_Third	0.00139244	3.38394e-06	0.0550837	0.0871925	0.0290596	0.0108234	1.2422e-21	0	0	1.06721e-152	7.16859608176898e-319	0	2.29915e-166	2.07276e-112	1.37377e-09	2.16982e-53	5.86055e-272	1.3564e-303	1.64623e-121	1.65835e-219	2.92246e-246	4.17142e-131	2.61813e-124	1.12825e-06	6.39164e-31	3.57787e-41	5.05677e-62	4.70845e-19	6.86135e-37	2.03471e-67	6.08123e-15	1.60444e-15	2.42793e-12	1.96423e-31	2.11082e-34	1.3337e-40	2.41613e-19	1.81498e-25	1.91795e-45	2.01618e-13	4.92614e-15	2.89175e-13	0.0748098	0.18966	0.967197	0.0237738	0.0440824	0.0126862	0.0013421
WF_4_post_O_Fourth	2.85301e-07	1.86846e-11	0.00700908	0.0370587	8.90088e-05	0.000682531	6.02375e-11	2.97282e-242	1.06721e-152	0	8.54246e-94	1.56837e-134	6.76867e-302	2.41865e-306	2.73158e-70	4.61943e-30	1.73569e-198	2.60642e-167	4.30617e-215	5.96549e-148	6.06259e-130	3.44215e-210	2.80267e-232	1.08492e-31	7.57235e-67	2.59528e-107	3.43024e-103	4.00533e-78	1.32341e-56	4.47739e-116	3.89416e-63	2.75e-66	4.54784e-61	1.31945e-76	3.53687e-100	2.32129e-94	1.09639e-75	4.22522e-69	5.1906e-97	1.22669e-60	2.49878e-63	2.01234e-56	0.0779354	0.279425	0.848484	0.0607687	0.0591635	0.0914942	0.791584
WF_4_post_O_Trefoil	0.121457	3.9413e-09	0.007944	0.00616213	0.00128042	0.000577994	5.74179e-15	1.47082e-280	7.16859608176898e-319	8.54246e-94	0	3.45872e-120	1.94037e-110	4.84812e-70	5.62312e-11	3.55931e-53	4.813e-148	1.91747e-151	1.27828e-86	2.22073e-194	5.12346e-105	1.13281e-97	3.62427e-95	1.99576e-08	1.6122e-28	1.66276e-34	8.42174e-78	5.12875e-16	2.25192e-86	1.17275e-46	3.64412e-17	1.68156e-14	2.93068e-11	4.87273e-32	2.37558e-27	5.63472e-37	1.15971e-16	2.94185e-31	6.2833e-35	8.10315e-15	3.72513e-15	5.87337e-14	0.0148803	0.0772333	0.680039	0.00727893	0.0959403	0.0518596	6.6467e-05
WF_4_post_O_Coma	3.25003e-06	2.93646e-05	0.100195	0.184651	0.254705	0.0212244	1.62473e-24	0	0	1.56837e-134	3.45872e-120	0	5.83078e-126	3.65307e-119	2.64048e-09	2.90169e-54	6.23028e-247	1.25534e-293	9.67652e-99	1.63593e-166	7.69328952892521e-315	5.51826e-105	1.12196e-108	2.70322e-05	1.40266e-30	1.10255e-35	5.65988e-43	2.88292e-18	3.20794e-13	6.78086e-72	1.35446e-11	8.58509e-15	3.2529e-13	1.5019e-27	4.78996e-32	1.17728e-38	1.05075e-17	4.06749e-23	6.36136e-45	3.37661e-11	4.01613e-13	1.54884e-12	0.79757	0.85907	0.428453	0.089023	0.0153025	0.00284414	0.290787
WF_4_post_O_Tetrafoil	1.2604e-06	2.64229e-10	0.00048191	0.0869498	7.02904e-05	0.00061547	1.28968e-10	9.99816e-222	2.29915e-166	6.76867e-302	1.94037e-110	5.83078e-126	0	1.52698e-131	2.95482e-17	1.19502e-20	8.18246e-190	1.17508e-173	4.80221e-174	3.23255e-155	5.70346e-133	1.25618e-263	9.56251e-143	4.35445e-19	8.60163e-38	8.87206e-56	7.93787e-63	9.36112e-37	1.04035e-44	5.41603e-60	2.61929e-37	2.21996e-34	1.18954e-22	1.20848e-39	8.96712e-52	2.75165e-53	1.45868e-35	4.89646e-44	6.08113e-51	7.28938e-30	1.20488e-33	1.92406e-22	0.139599	0.14637	0.482519	0.00593381	0.097408	0.105697	0.455537
WF_4_post_O_2ndAstig	9.60563e-12	1.19819e-15	6.09442e-05	0.00206996	1.30415e-05	7.72175e-07	8.02725e-18	5.3985e-164	2.07276e-112	2.41865e-306	4.84812e-70	3.65307e-119	1.52698e-131	0	2.22908e-53	1.32767e-50	5.41948e-150	9.19428e-132	1.88161e-146	2.53387e-131	6.47656e-105	4.97389e-126	7.99734e-274	3.04421e-27	8.56487e-56	5.19977e-77	9.28847e-84	1.93265e-58	5.59422e-45	7.88698e-97	1.65847e-50	2.37902e-50	1.47665e-49	5.18936e-69	1.75114e-80	3.89147e-86	1.38836e-61	1.14824e-69	6.42174e-86	3.52693e-55	7.55092e-51	3.03594e-48	0.40625	0.938418	0.282156	0.660465	0.0602354	0.121766	0.791424
WF_4_post_O_Spherical	0.448731	0.0366012	0.053765	0.0108527	0.137586	0.366091	0.434833	2.94787e-20	1.37377e-09	2.73158e-70	5.62312e-11	2.64048e-09	2.95482e-17	2.22908e-53	0	2.49368e-06	8.18855e-22	9.22418e-15	6.35314e-39	2.22961e-19	8.10028e-13	2.96055e-32	5.24153e-53	7.90103e-32	6.69938e-79	1.38637e-82	1.0574e-81	1.64405e-94	1.54454e-69	1.04238e-56	3.37681e-64	6.02303e-113	3.03147e-163	2.83472e-93	5.23888e-71	1.30776e-70	1.54567e-73	4.12607e-62	8.31763e-67	7.51588e-74	5.05549e-98	1.69601e-111	0.0816049	0.381831	0.172724	0.302448	0.0554196	0.158644	0.413117
WF_4_post_I_Astigmatism	0.00538361	5.29147e-06	0.121468	0.156457	0.0115257	0.00174924	8.37394e-64	4.25213e-54	2.16982e-53	4.61943e-30	3.55931e-53	2.90169e-54	1.19502e-20	1.32767e-50	2.49368e-06	0	1.16542e-85	2.12065e-86	1.2816e-48	1.02505e-127	4.68334e-70	1.09405e-34	5.57981e-69	0.483506	8.85857e-22	4.08232e-07	9.47556e-15	0.00117629	8.09888e-08	1.32003e-16	0.00247876	0.0110176	0.000564725	3.51698e-16	5.65342e-08	7.48179e-15	0.000214601	7.40884e-12	5.2703e-15	0.0149586	0.00160093	7.68193e-11	0.889237	0.0520765	0.336028	0.0666501	0.305596	0.167206	0.0386756
WF_4_post_I_TotalHOA	6.08168e-06	2.52298e-06	0.00922971	0.151986	0.0195961	0.0254824	4.08469e-24	1.82479747119821e-316	5.86055e-272	1.73569e-198	4.813e-148	6.23028e-247	8.18246e-190	5.41948e-150	8.18855e-22	1.16542e-85	0	0	1.36519764718459e-316	0	0	1.14481e-261	2.63796e-208	0.000140234	1.17883e-34	2.47031e-44	1.72033e-58	2.25501e-24	1.00981e-28	2.14365e-71	2.24565e-19	1.34e-19	5.41686e-18	3.67654e-43	1.37181e-54	3.90959e-70	1.37122e-30	2.13106e-49	8.52153e-74	1.31244e-20	2.11757e-25	3.49296e-24	0.0662448	0.051012	0.320491	2.82866e-06	0.000139672	0.000745601	0.12511
WF_4_post_I_Third	3.09554e-05	5.48549e-06	0.00746852	0.228704	0.0779207	0.0253282	1.02684e-25	0	1.3564e-303	2.60642e-167	1.91747e-151	1.25534e-293	1.17508e-173	9.19428e-132	9.22418e-15	2.12065e-86	0	0	1.7864e-206	0	0	1.69046e-207	1.86128e-171	6.05329e-05	1.06119e-33	4.77322e-41	3.05801e-56	1.26611e-21	8.69838e-27	5.72072e-71	2.42787e-16	9.13082e-18	3.49139e-16	1.53579e-38	1.13747e-46	5.00516e-61	4.9104e-25	8.64873e-42	7.70855e-65	9.60078e-17	9.02017e-21	3.3409e-20	0.0984494	0.0390676	0.312818	2.44353e-06	8.48446e-05	0.000462821	0.0928177
WF_4_post_I_Fourth	4.79147e-07	8.77658e-07	0.0120469	0.0691324	0.000344003	0.0357916	2.31253e-12	8.81655e-162	1.64623e-121	4.30617e-215	1.27828e-86	9.67652e-99	4.80221e-174	1.88161e-146	6.35314e-39	1.2816e-48	1.36519764718459e-316	1.7864e-206	0	3.32352e-208	6.28945e-152	0	2.85888e-228	0.00127397	1.69026e-24	1.88324e-37	8.58377e-42	1.5711e-24	3.11301e-25	1.29943e-43	2.36785e-22	5.22972e-19	1.97698e-17	1.23591e-39	9.11117e-58	7.45409e-67	5.10747e-38	1.88011e-53	2.92555e-67	2.29382e-26	1.99068e-32	1.70311e-27	0.0459283	0.139034	0.339505	0.000264267	0.00406222	0.00698118	0.402779
WF_4_post_I_Trefoil	0.000135829	1.4879e-10	0.000710378	0.0169715	0.000629174	1.71301e-05	2.54007e-28	1.9626e-239	1.65835e-219	5.96549e-148	2.22073e-194	1.63593e-166	3.23255e-155	2.53387e-131	2.22961e-19	1.02505e-127	0	0	3.32352e-208	0	1.53001e-235	2.78086e-212	7.56547e-195	5.18723e-05	4.35489e-46	5.94153e-46	2.35333e-79	5.98421e-26	2.00443e-56	1.92018e-72	4.20093e-25	1.69116e-22	3.89354e-20	2.55764e-56	5.00836e-56	1.23851e-82	1.18368e-32	7.42208e-71	4.09703e-77	6.45289e-26	5.41223e-30	2.2478e-29	0.0942334	0.0871266	0.51751	2.6583e-06	0.000413878	0.000301174	0.0084395
WF_4_post_I_Coma	9.59024e-06	0.000126829	0.0221092	0.504252	0.412619	0.220243	7.45896e-22	3.52655e-255	2.92246e-246	6.06259e-130	5.12346e-105	7.69328952892521e-315	5.70346e-133	6.47656e-105	8.10028e-13	4.68334e-70	0	0	6.28945e-152	1.53001e-235	0	3.1607e-154	1.47669e-121	0.000198772	2.28911e-26	1.36646e-32	1.29939e-44	7.64045e-17	1.09164e-17	2.97469e-63	3.68911e-11	3.53878e-14	8.01321e-14	3.39461e-28	1.76401e-35	8.06354e-48	6.05824e-18	1.21004e-31	4.19032e-52	2.48717e-11	7.80728e-15	4.52674e-15	0.228268	0.0771334	0.483457	1.75716e-05	0.000300429	0.00420667	0.389302
WF_4_post_I_Tetrafoil	1.30161e-06	7.40996e-09	0.00283192	0.0111315	7.40059e-05	0.00175286	4.99885e-13	5.45522e-168	4.17142e-131	3.44215e-210	1.13281e-97	5.51826e-105	1.25618e-263	4.97389e-126	2.96055e-32	1.09405e-34	1.14481e-261	1.69046e-207	0	2.78086e-212	3.1607e-154	0	3.94896e-198	2.19849e-16	1.21131e-57	5.58148e-71	9.52063e-79	1.25134e-52	9.13458e-59	4.23214e-68	1.77962e-53	4.37688e-54	6.87113e-36	4.9027e-71	1.59047e-86	9.36598e-92	1.56701e-62	6.71037e-80	4.71748e-84	1.13628e-53	7.48911e-67	4.11781e-46	0.0019221	0.0577951	0.148789	0.000136916	0.000783719	0.00212932	0.298169
WF_4_post_I_2ndAstig	2.01247e-05	2.37163e-08	0.00428226	0.00262434	0.00380456	0.000453358	1.86218e-22	3.97484e-168	2.61813e-124	2.80267e-232	3.62427e-95	1.12196e-108	9.56251e-143	7.99734e-274	5.24153e-53	5.57981e-69	2.63796e-208	1.86128e-171	2.85888e-228	7.56547e-195	1.47669e-121	3.94896e-198	0	2.05061e-33	8.99302e-86	5.02552e-96	6.20426e-117	2.97943e-73	6.62456e-76	3.54816e-106	5.6624e-62	7.96081e-64	3.75776e-68	3.06111e-98	7.63745e-105	2.82204e-118	1.54871e-79	1.90945e-95	2.35275e-113	3.25548e-65	1.3554e-69	2.33651e-71	0.292431	0.475459	0.687383	0.150574	0.0110536	0.00642981	0.925085
WF_4_post_I_Spherical	0.0252579	0.0255593	0.186722	0.0580346	0.0495605	0.45582	0.0899171	1.03248e-11	1.12825e-06	1.08492e-31	1.99576e-08	2.70322e-05	4.35445e-19	3.04421e-27	7.90103e-32	0.483506	0.000140234	6.05329e-05	0.00127397	5.18723e-05	0.000198772	2.19849e-16	2.05061e-33	0	2.26292e-85	7.4559e-113	5.68268e-122	2.59057e-121	1.7524e-89	2.8233e-93	6.82194e-119	1.54021e-141	1.10006e-124	3.12721e-68	5.56426e-63	4.45449e-48	2.43216e-75	1.49765e-44	7.70658e-41	1.08191e-91	1.92131e-74	2.80512e-104	0.00366837	0.324254	0.6101	0.139252	0.619057	0.919387	0.573194
WF_6_post_O_Astigmatism	3.50539e-05	1.04716e-05	0.0677855	0.000473782	0.276272	0.00590456	1.63908e-39	1.33607e-40	6.39164e-31	7.57235e-67	1.6122e-28	1.40266e-30	8.60163e-38	8.56487e-56	6.69938e-79	8.85857e-22	1.17883e-34	1.06119e-33	1.69026e-24	4.35489e-46	2.28911e-26	1.21131e-57	8.99302e-86	2.26292e-85	0	4.47007e-249	1.83824e-243	1.73678e-245	3.77301e-144	6.27187e-194	5.48854e-196	3.55452e-299	9.85363e-212	2.32942070701231e-319	4.0753e-209	9.23971e-192	1.30565e-205	2.13118e-149	3.81535e-186	1.56967e-181	9.43887e-238	2.14595e-196	0.0634961	0.613085	0.25461	0.964017	0.318627	0.0484352	0.484101
WF_6_post_O_TotalHOA	0.361764	0.00663259	0.602079	0.00164459	0.75576	0.0890726	0.000439944	2.04056e-56	3.57787e-41	2.59528e-107	1.66276e-34	1.10255e-35	8.87206e-56	5.19977e-77	1.38637e-82	4.08232e-07	2.47031e-44	4.77322e-41	1.88324e-37	5.94153e-46	1.36646e-32	5.58148e-71	5.02552e-96	7.4559e-113	4.47007e-249	0	1.92290349361413e-320	0	3.35181e-139	0	0	0	1.69201e-298	8.38795e-298	0	4.12751e-225	0	3.24824e-139	2.58034e-243	0	9.66266e-277	9.69622e-261	0.00363433	0.410381	0.606086	0.788748	0.262349	0.272592	0.779576
WF_6_post_O_Third	0.126957	2.88841e-07	0.166823	2.4395e-05	0.2183	0.00078694	2.27706e-06	9.01135e-77	5.05677e-62	3.43024e-103	8.42174e-78	5.65988e-43	7.93787e-63	9.28847e-84	1.0574e-81	9.47556e-15	1.72033e-58	3.05801e-56	8.58377e-42	2.35333e-79	1.29939e-44	9.52063e-79	6.20426e-117	5.68268e-122	1.83824e-243	1.92290349361413e-320	0	3.27248e-242	0	0	3.02114e-210	5.6754e-252	6.34268e-230	3.35221e-271	3.84383e-250	1.17224e-277	1.71185e-208	1.58424e-222	1.41475e-245	2.66521e-205	3.21354e-209	1.58012e-206	0.00864201	0.103136	0.657596	0.0894264	0.0310125	0.0228515	0.289473
WF_6_post_O_Fourth	0.556493	0.0452855	0.39123	0.00207225	0.374737	0.195878	0.0167206	2.16915e-29	4.70845e-19	4.00533e-78	5.12875e-16	2.88292e-18	9.36112e-37	1.93265e-58	1.64405e-94	0.00117629	2.25501e-24	1.26611e-21	1.5711e-24	5.98421e-26	7.64045e-17	1.25134e-52	2.97943e-73	2.59057e-121	1.73678e-245	0	3.27248e-242	0	2.53433e-120	1.01127e-233	0	0	0	3.54701e-293	0	2.52327e-191	0	1.96111e-127	7.76252e-200	0	1.63874e-306	1.16804e-289	0.00455597	0.736878	0.415859	0.72309	0.416057	0.456107	0.289664
WF_6_post_O_Trefoil	0.400601	3.11302e-09	0.00420716	1.83502e-06	0.0101563	1.5424e-05	0.00310568	5.99082e-44	6.86135e-37	1.32341e-56	2.25192e-86	3.20794e-13	1.04035e-44	5.59422e-45	1.54454e-69	8.09888e-08	1.00981e-28	8.69838e-27	3.11301e-25	2.00443e-56	1.09164e-17	9.13458e-59	6.62456e-76	1.7524e-89	3.77301e-144	3.35181e-139	0	2.53433e-120	0	2.26922e-112	7.61456e-126	2.03729e-157	9.53434e-130	7.88257e-170	8.97367e-126	6.27223e-170	1.07944e-110	3.9673e-211	1.41684e-123	5.38755e-130	1.01297e-147	7.40076e-118	0.00225681	0.0326745	0.957944	0.0456709	0.0655543	0.0305026	0.0479541
WF_6_post_O_Coma	0.0692672	0.000642898	0.999058	0.003148	0.757416	0.0405809	4.81061e-08	1.25337e-84	2.03471e-67	4.47739e-116	1.17275e-46	6.78086e-72	5.41603e-60	7.88698e-97	1.04238e-56	1.32003e-16	2.14365e-71	5.72072e-71	1.29943e-43	1.92018e-72	2.97469e-63	4.23214e-68	3.54816e-106	2.8233e-93	6.27187e-194	0	0	1.01127e-233	2.26922e-112	0	1.51424e-171	1.60986e-189	3.20517e-195	4.13064e-196	2.78199e-243	5.53421e-215	5.4413e-198	1.83127e-125	9.16136e-265	8.62243e-161	2.53678e-150	1.38757e-177	0.0234294	0.291457	0.462648	0.21815	0.0280128	0.0397273	0.846987
WF_6_post_O_Tetrafoil	0.891604	0.0220641	0.908279	0.000908251	0.715407	0.0628423	0.019501	2.85588e-23	6.08123e-15	3.89416e-63	3.64412e-17	1.35446e-11	2.61929e-37	1.65847e-50	3.37681e-64	0.00247876	2.24565e-19	2.42787e-16	2.36785e-22	4.20093e-25	3.68911e-11	1.77962e-53	5.6624e-62	6.82194e-119	5.48854e-196	0	3.02114e-210	0	7.61456e-126	1.51424e-171	0	2.21848002322977e-310	1.15284e-191	1.14861e-228	4.04593e-284	1.36294e-163	0	3.80499e-124	2.6413e-155	0	1.14978e-243	8.53924e-182	0.000381141	0.685034	0.707224	0.576092	0.959098	0.955711	0.535723
WF_6_post_O_2ndAstig	0.435252	0.00969132	0.609096	0.000512164	0.366202	0.197723	0.00880734	3.29419e-24	1.60444e-15	2.75e-66	1.68156e-14	8.58509e-15	2.21996e-34	2.37902e-50	6.02303e-113	0.0110176	1.34e-19	9.13082e-18	5.22972e-19	1.69116e-22	3.53878e-14	4.37688e-54	7.96081e-64	1.54021e-141	3.55452e-299	0	5.6754e-252	0	2.03729e-157	1.60986e-189	2.21848002322977e-310	0	3.42228e-294	0	1.9718e-302	1.49869e-206	0	2.8387e-163	8.7262e-194	2.69522e-305	0	1.37958e-265	0.0047296	0.946663	0.225191	0.356949	0.721086	0.660223	0.260908
WF_6_post_O_Spherical	0.464199	0.0101496	0.24485	0.0009087	0.653672	0.0701605	0.195597	2.47299e-20	2.42793e-12	4.54784e-61	2.93068e-11	3.2529e-13	1.18954e-22	1.47665e-49	3.03147e-163	0.000564725	5.41686e-18	3.49139e-16	1.97698e-17	3.89354e-20	8.01321e-14	6.87113e-36	3.75776e-68	1.10006e-124	9.85363e-212	1.69201e-298	6.34268e-230	0	9.53434e-130	3.20517e-195	1.15284e-191	3.42228e-294	0	1.92236e-250	1.84983e-230	1.05053e-176	2.14802e-252	2.96794e-132	1.53097e-176	4.74909e-204	1.39968e-231	0	0.183921	0.62844	0.107899	0.933132	0.0506126	0.0595103	0.135358
WF_6_post_I_Astigmatism	0.0690802	9.49587e-06	0.342015	0.00010359	0.66631	0.0240557	2.13868e-06	1.84992e-42	1.96423e-31	1.31945e-76	4.87273e-32	1.5019e-27	1.20848e-39	5.18936e-69	2.83472e-93	3.51698e-16	3.67654e-43	1.53579e-38	1.23591e-39	2.55764e-56	3.39461e-28	4.9027e-71	3.06111e-98	3.12721e-68	2.32942070701231e-319	8.38795e-298	3.35221e-271	3.54701e-293	7.88257e-170	4.13064e-196	1.14861e-228	0	1.92236e-250	0	0	0	0	1.76522e-258	4.50587869007217e-321	4.84649e-282	0	5.3898e-295	0.023511	0.94651	0.114525	0.715859	0.508651	0.260205	0.438692
WF_6_post_I_TotalHOA	0.0264595	0.000121032	0.493813	0.000181401	0.419133	0.00727458	0.000187806	3.30165e-48	2.11082e-34	3.53687e-100	2.37558e-27	4.78996e-32	8.96712e-52	1.75114e-80	5.23888e-71	5.65342e-08	1.37181e-54	1.13747e-46	9.11117e-58	5.00836e-56	1.76401e-35	1.59047e-86	7.63745e-105	5.56426e-63	4.0753e-209	0	3.84383e-250	0	8.97367e-126	2.78199e-243	4.04593e-284	1.9718e-302	1.84983e-230	0	0	0	0	3.20618e-232	0	0	0	6.33812e-253	0.0100088	0.455895	0.523146	0.717802	0.371572	0.327352	0.480434
WF_6_post_I_Third	0.00117474	2.78068e-08	0.0410182	1.71001e-05	0.0291837	5.56207e-05	1.77294e-07	7.3218e-54	1.3337e-40	2.32129e-94	5.63472e-37	1.17728e-38	2.75165e-53	3.89147e-86	1.30776e-70	7.48179e-15	3.90959e-70	5.00516e-61	7.45409e-67	1.23851e-82	8.06354e-48	9.36598e-92	2.82204e-118	4.45449e-48	9.23971e-192	4.12751e-225	1.17224e-277	2.52327e-191	6.27223e-170	5.53421e-215	1.36294e-163	1.49869e-206	1.05053e-176	0	0	0	8.27248e-258	0	0	3.27803e-229	7.92506e-305	4.22998e-196	0.102616	0.336652	0.383131	0.211162	0.12351	0.0636168	0.872975
WF_6_post_I_Fourth	0.155309	0.00396694	0.977624	0.000625811	0.920412	0.0758698	0.0156677	2.54706e-29	2.41613e-19	1.09639e-75	1.15971e-16	1.05075e-17	1.45868e-35	1.38836e-61	1.54567e-73	0.000214601	1.37122e-30	4.9104e-25	5.10747e-38	1.18368e-32	6.05824e-18	1.56701e-62	1.54871e-79	2.43216e-75	1.30565e-205	0	1.71185e-208	0	1.07944e-110	5.4413e-198	0	0	2.14802e-252	0	0	8.27248e-258	0	1.06965e-170	3.21724e-269	0	0	1.2951e-279	0.00435025	0.71333	0.418351	0.6624	0.666695	0.662892	0.319506
WF_6_post_I_Trefoil	0.000200296	5.04675e-12	0.00107695	6.53307e-07	0.00126039	1.47059e-07	6.05406e-06	1.2035e-34	1.81498e-25	4.22522e-69	2.94185e-31	4.06749e-23	4.89646e-44	1.14824e-69	4.12607e-62	7.40884e-12	2.13106e-49	8.64873e-42	1.88011e-53	7.42208e-71	1.21004e-31	6.71037e-80	1.90945e-95	1.49765e-44	2.13118e-149	3.24824e-139	1.58424e-222	1.96111e-127	3.9673e-211	1.83127e-125	3.80499e-124	2.8387e-163	2.96794e-132	1.76522e-258	3.20618e-232	0	1.06965e-170	0	6.18387e-296	2.24105e-177	2.92459e-246	5.72694e-146	0.134665	0.35214	0.390152	0.144619	0.113277	0.0418005	0.896978
WF_6_post_I_Coma	0.00433356	9.33557e-06	0.207618	0.000186587	0.107083	0.00222207	1.00157e-07	2.07488e-59	1.91795e-45	5.1906e-97	6.2833e-35	6.36136e-45	6.08113e-51	6.42174e-86	8.31763e-67	5.2703e-15	8.52153e-74	7.70855e-65	2.92555e-67	4.09703e-77	4.19032e-52	4.71748e-84	2.35275e-113	7.70658e-41	3.81535e-186	2.58034e-243	1.41475e-245	7.76252e-200	1.41684e-123	9.16136e-265	2.6413e-155	8.7262e-194	1.53097e-176	4.50587869007217e-321	0	0	3.21724e-269	6.18387e-296	0	2.13488e-212	2.81748e-275	8.38387e-199	0.0984899	0.416054	0.314748	0.328925	0.154341	0.0985293	0.682037
WF_6_post_I_Tetrafoil	0.379027	0.00260073	0.575825	7.63762e-05	0.597359	0.00911128	0.0451235	2.593e-21	2.01618e-13	1.22669e-60	8.10315e-15	3.37661e-11	7.28938e-30	3.52693e-55	7.51588e-74	0.0149586	1.31244e-20	9.60078e-17	2.29382e-26	6.45289e-26	2.48717e-11	1.13628e-53	3.25548e-65	1.08191e-91	1.56967e-181	0	2.66521e-205	0	5.38755e-130	8.62243e-161	0	2.69522e-305	4.74909e-204	4.84649e-282	0	3.27803e-229	0	2.24105e-177	2.13488e-212	0	0	8.87001e-206	0.000750189	0.442328	0.573196	0.580645	0.856518	0.958085	0.497416
WF_6_post_I_2ndAstig	0.0484219	0.000140253	0.548147	8.95779e-05	0.782783	0.0493364	0.00518648	2.75021e-23	4.92614e-15	2.49878e-63	3.72513e-15	4.01613e-13	1.20488e-33	7.55092e-51	5.05549e-98	0.00160093	2.11757e-25	9.02017e-21	1.99068e-32	5.41223e-30	7.80728e-15	7.48911e-67	1.3554e-69	1.92131e-74	9.43887e-238	9.66266e-277	3.21354e-209	1.63874e-306	1.01297e-147	2.53678e-150	1.14978e-243	0	1.39968e-231	0	0	7.92506e-305	0	2.92459e-246	2.81748e-275	0	0	4.11634e-271	0.0108921	0.956322	0.205243	0.467861	0.777432	0.666583	0.278522
WF_6_post_I_Spherical	0.426487	0.00182078	0.720669	0.000685388	0.455754	0.132256	0.356872	7.39111e-21	2.89175e-13	2.01234e-56	5.87337e-14	1.54884e-12	1.92406e-22	3.03594e-48	1.69601e-111	7.68193e-11	3.49296e-24	3.3409e-20	1.70311e-27	2.2478e-29	4.52674e-15	4.11781e-46	2.33651e-71	2.80512e-104	2.14595e-196	9.69622e-261	1.58012e-206	1.16804e-289	7.40076e-118	1.38757e-177	8.53924e-182	1.37958e-265	0	5.3898e-295	6.33812e-253	4.22998e-196	1.2951e-279	5.72694e-146	8.38387e-199	8.87001e-206	4.11634e-271	0	0.159625	0.883982	0.0840017	0.864924	0.0426537	0.0742951	0.182364
C_6.3_post	0.00622807	0.000253855	0.0182712	0.635268	8.40714e-06	0.187603	0.514269	0.0490408	0.0748098	0.0779354	0.0148803	0.79757	0.139599	0.40625	0.0816049	0.889237	0.0662448	0.0984494	0.0459283	0.0942334	0.228268	0.0019221	0.292431	0.00366837	0.0634961	0.00363433	0.00864201	0.00455597	0.00225681	0.0234294	0.000381141	0.0047296	0.183921	0.023511	0.0100088	0.102616	0.00435025	0.134665	0.0984899	0.000750189	0.0108921	0.159625	0	5.30852e-37	2.34972e-38	5.67822e-19	2.56e-16	6.03902e-10	3.03462e-13
C_4.0_post	3.58172e-06	1.55808e-07	0.00953268	0.398155	0.000166107	0.0115766	0.226601	0.140385	0.18966	0.279425	0.0772333	0.85907	0.14637	0.938418	0.381831	0.0520765	0.051012	0.0390676	0.139034	0.0871266	0.0771334	0.0577951	0.475459	0.324254	0.613085	0.410381	0.103136	0.736878	0.0326745	0.291457	0.685034	0.946663	0.62844	0.94651	0.455895	0.336652	0.71333	0.35214	0.416054	0.442328	0.956322	0.883982	5.30852e-37	0	2.12823e-60	3.84674e-42	1.5614e-30	4.36206e-25	1.77206e-22
C_2.5_post	7.47654e-07	1.91279e-07	0.074559	0.85038	0.000192581	0.0332997	0.43875	0.990938	0.967197	0.848484	0.680039	0.428453	0.482519	0.282156	0.172724	0.336028	0.320491	0.312818	0.339505	0.51751	0.483457	0.148789	0.687383	0.6101	0.25461	0.606086	0.657596	0.415859	0.957944	0.462648	0.707224	0.225191	0.107899	0.114525	0.523146	0.383131	0.418351	0.390152	0.314748	0.573196	0.205243	0.0840017	2.34972e-38	2.12823e-60	0	5.55904e-56	6.01638e-42	6.24808e-30	8.47299e-19
C_1.6_post	2.58148e-08	3.08271e-15	0.000889231	0.239637	1.55953e-05	1.028e-05	0.376263	0.016643	0.0237738	0.0607687	0.00727893	0.089023	0.00593381	0.660465	0.302448	0.0666501	2.82866e-06	2.44353e-06	0.000264267	2.6583e-06	1.75716e-05	0.000136916	0.150574	0.139252	0.964017	0.788748	0.0894264	0.72309	0.0456709	0.21815	0.576092	0.356949	0.933132	0.715859	0.717802	0.211162	0.6624	0.144619	0.328925	0.580645	0.467861	0.864924	5.67822e-19	3.84674e-42	5.55904e-56	0	1.94014e-68	2.72285e-38	1.95765e-18
C_1.0_post	1.14334e-10	4.56995e-14	0.00465541	0.26113	0.000278811	2.4056e-06	0.270824	0.0259885	0.0440824	0.0591635	0.0959403	0.0153025	0.097408	0.0602354	0.0554196	0.305596	0.000139672	8.48446e-05	0.00406222	0.000413878	0.000300429	0.000783719	0.0110536	0.619057	0.318627	0.262349	0.0310125	0.416057	0.0655543	0.0280128	0.959098	0.721086	0.0506126	0.508651	0.371572	0.12351	0.666695	0.113277	0.154341	0.856518	0.777432	0.0426537	2.56e-16	1.5614e-30	6.01638e-42	1.94014e-68	0	2.07929e-48	1.21527e-09
C_0.7_post	1.46515e-07	4.87072e-10	0.0302129	0.916367	0.0089155	0.0222144	0.001217	0.0102807	0.0126862	0.0914942	0.0518596	0.00284414	0.105697	0.121766	0.158644	0.167206	0.000745601	0.000462821	0.00698118	0.000301174	0.00420667	0.00212932	0.00642981	0.919387	0.0484352	0.272592	0.0228515	0.456107	0.0305026	0.0397273	0.955711	0.660223	0.0595103	0.260205	0.327352	0.0636168	0.662892	0.0418005	0.0985293	0.958085	0.666583	0.0742951	6.03902e-10	4.36206e-25	6.24808e-30	2.72285e-38	2.07929e-48	0	1.08505e-07
G_6.3_post	0.0559807	0.0349818	0.400385	0.883027	0.000528348	0.244115	0.493091	0.0039929	0.0013421	0.791584	6.6467e-05	0.290787	0.455537	0.791424	0.413117	0.0386756	0.12511	0.0928177	0.402779	0.0084395	0.389302	0.298169	0.925085	0.573194	0.484101	0.779576	0.289473	0.289664	0.0479541	0.846987	0.535723	0.260908	0.135358	0.438692	0.480434	0.872975	0.319506	0.896978	0.682037	0.497416	0.278522	0.182364	3.03462e-13	1.77206e-22	8.47299e-19	1.95765e-18	1.21527e-09	1.08505e-07	0
G_4.0_post	6.74683e-05	0.000405879	0.135837	0.443596	6.47876e-05	0.144896	0.42952	0.00665268	0.00683442	0.180023	0.0019343	0.21928	0.154274	0.804856	0.338781	0.63484	0.0696516	0.0796276	0.100634	0.0348341	0.200591	0.0454738	0.919871	0.425143	0.919653	0.805531	0.214038	0.672629	0.0612717	0.485375	0.726014	0.648061	0.642161	0.625473	0.73211	0.999071	0.561815	0.853683	0.868159	0.683157	0.556148	0.56218	7.87297e-20	1.20191e-32	1.20285e-33	2.56333e-29	2.07957e-20	2.18315e-15	6.0626e-98
G_2.5_post	0.000319444	1.07157e-06	0.193616	0.589267	0.000778961	0.113234	0.157513	0.0104992	0.0105941	0.234089	0.000169963	0.823473	0.0159148	0.274991	0.787474	0.482082	0.0460314	0.0541336	0.0666592	0.0209219	0.203365	0.0249896	0.974083	0.321846	0.462242	0.821213	0.444759	0.363831	0.0567724	0.740008	0.461661	0.268852	0.273368	0.139178	0.300936	0.320403	0.229689	0.3943	0.230571	0.222441	0.216372	0.207579	4.57472e-19	9.66706e-34	3.09087e-45	4.0204e-42	1.88012e-27	2.55671e-18	8.18264e-44
G_1.6_post	0.000247584	3.94375e-06	0.196326	0.211479	0.000374449	0.0576736	0.366087	0.104308	0.135232	0.25446	0.0198588	0.758248	0.195143	0.766443	0.485149	0.900476	0.0851524	0.118057	0.0323064	0.087483	0.378663	0.0431107	0.810436	0.103404	0.199979	0.701244	0.940668	0.382604	0.477787	0.625932	0.371434	0.158462	0.402589	0.0836534	0.338927	0.261663	0.2804	0.225997	0.262583	0.26542	0.131071	0.273982	2.83245e-20	6.55948e-36	1.53675e-45	5.20833e-46	1.69079e-30	1.41379e-24	7.55179e-46
G_1.0_post	4.6551e-07	2.11298e-11	0.00208685	0.813111	6.71623e-07	4.79745e-05	0.0968838	0.219865	0.273477	0.349535	0.0825507	0.869624	0.260594	0.874535	0.702723	0.50469	0.0180662	0.0231502	0.0149442	0.0234524	0.0973816	0.00396988	0.711167	0.166697	0.336783	0.494872	0.960792	0.246414	0.545876	0.507872	0.294591	0.170581	0.294249	0.0956632	0.301599	0.318633	0.200826	0.376485	0.23185	0.267949	0.142861	0.372711	2.85334e-21	1.96113e-36	4.29532e-51	9.33959e-63	3.40072e-45	7.43443e-40	4.9179e-21
G_0.7_post	2.1943e-06	5.43159e-07	0.00842535	0.715465	0.000165423	0.0204613	0.0780876	0.486231	0.608212	0.360383	0.381257	0.786673	0.27817	0.917485	0.955315	0.914277	0.0373364	0.0353607	0.0804252	0.0147105	0.173654	0.0401232	0.327146	0.161566	0.364381	0.580649	0.917883	0.369803	0.829972	0.91169	0.202743	0.0592505	0.763088	0.0862405	0.27221	0.331137	0.233581	0.357735	0.321408	0.153797	0.0419304	0.941588	8.93806e-14	4.05883e-32	1.28947e-32	1.38941e-35	2.79549e-34	5.94602e-56	5.21966e-09
General_Health_post	5.86525e-05	0.450427	0.945784	0.571154	0.142272	0.929692	0.000927263	0.29356	0.170653	0.767927	0.0971648	0.843016	0.034009	0.225636	0.648266	0.292134	0.809428	0.898265	0.203879	0.816275	0.87222	0.465342	0.756929	4.00909e-06	0.0578665	0.00506784	0.00165484	0.00666616	5.40621e-05	0.12857	0.000674555	9.29201e-05	0.360394	0.00213855	0.00246826	0.00524928	0.0015332	0.00265774	0.0356204	0.000274944	5.25771e-05	0.140434	0.969997	0.441688	0.0976678	0.136121	0.00120833	6.8452e-05	0.127797
General_Vision_post	4.80695e-15	2.54794e-05	0.0567002	0.384477	2.64021e-05	0.231111	4.84518e-05	0.849141	0.752798	0.0321638	0.225994	0.267368	0.18648	0.0820649	0.986953	0.0260767	0.303548	0.425868	0.142789	0.940478	0.135381	0.325589	0.342403	1.36811e-05	0.422108	0.0108391	0.0744632	0.00366185	0.0562109	0.304535	0.00564857	0.00685473	0.0233108	0.0233734	0.0160256	0.174302	0.00296077	0.374876	0.196368	0.0101829	0.00772499	0.0036055	0.87677	0.0137538	0.00290596	0.00472431	0.000471828	0.000143538	0.95159
Peripheral_Vision_post	1.34514e-32	3.49584e-22	1.87783e-17	1.03769e-06	5.55195e-17	1.07183e-15	6.75262e-22	0.0445637	0.0614111	0.0415352	0.0820927	0.100533	0.432413	0.184445	1.06075e-07	0.219483	0.444431	0.577971	0.173277	0.560766	0.193208	0.0816167	0.0120695	0.113147	0.800385	0.0177815	0.0406637	0.0075157	0.001857	0.503465	0.164091	0.00180759	1.76201e-05	0.000383783	0.00598385	0.00300567	0.00850963	0.00263523	0.0108517	0.0458862	0.000472928	8.63116e-05	0.0321887	1.817e-05	0.000166038	9.31693e-05	5.69497e-05	0.00744803	0.150044
Ocular_Pain_post	0.501626	0.0986077	0.597681	0.498179	0.255846	0.266819	2.48672e-06	0.0511384	0.0128813	0.292868	0.000675816	0.689543	0.653222	0.212664	0.27823	0.985461	0.0788694	0.0504264	0.268326	0.0243938	0.0813049	0.0664166	0.885359	0.272531	0.560995	0.101811	0.00592871	0.209351	0.000655013	0.074749	0.376979	0.126688	0.0473834	0.0131462	0.0544179	0.0263875	0.103113	0.0206171	0.0385681	0.147365	0.0604654	0.0173975	0.00540874	0.00243926	0.0980423	0.000692186	0.0272894	0.0238701	0.00752009
Color_Vision_post	7.96773e-37	6.59118e-36	7.0145e-17	4.81813e-06	2.03161e-14	5.91161e-12	5.28094e-12	0.542743	0.289935	0.45685	0.000159723	0.447732	0.0514847	0.385001	4.78872e-06	0.169666	0.237037	0.183067	0.46229	0.000698426	0.92344	0.371901	0.0593638	1.32742e-05	0.652082	0.6226	0.278057	0.265096	0.027874	0.953248	0.931637	0.121007	0.48071	0.19621	0.170441	0.0239313	0.461044	0.00280717	0.0497832	0.22817	0.299648	0.550251	0.443194	3.24595e-06	0.000113205	2.22915e-05	1.84126e-06	4.36881e-06	0.326801
Role_Limitation_post	0.0754395	0.538751	0.863589	0.735477	0.536367	0.573677	1.22104e-05	0.002184	0.00080398	0.8251	0.00607219	0.00303444	0.773576	0.301543	2.0237e-05	0.494604	0.0252258	0.00538799	0.413504	0.00831418	0.00670969	0.361287	0.0344433	0.00386905	0.0285662	5.14611e-05	1.3013e-06	0.000110581	1.98832e-06	5.04427e-05	0.00546062	0.000120306	1.9303e-11	3.70489e-08	3.92599e-06	1.47398e-07	9.71941e-05	1.99178e-07	1.81455e-07	9.86404e-05	1.15378e-05	8.31914e-07	0.642061	0.719189	0.177567	0.433272	0.9564	0.273313	0.362395
Mental_Health_post	0.00319984	0.876644	0.119658	0.398803	0.46322	0.252823	1.15115e-05	0.00907823	0.00415199	0.984874	0.00435259	0.0752145	0.824809	0.360433	0.00180659	0.123502	0.0143923	0.00541052	0.203365	0.0044891	0.022716	0.204262	0.100093	0.0153755	0.340804	0.00292961	9.76568e-05	0.00758257	2.21182e-05	0.00900673	0.0446232	0.00334517	1.97916e-06	1.64975e-05	0.000243388	1.85022e-05	0.00299821	1.26158e-05	7.82221e-05	0.00158392	0.00041874	0.00070083	0.595641	0.500942	0.0202498	0.132498	0.125427	0.722185	0.754758
Social_Function_post	2.7775e-06	0.0178328	0.201068	0.345194	0.188331	0.140996	0.0973532	0.0483329	0.047157	0.437388	0.0587793	0.243367	0.95675	0.226088	0.109887	0.0843973	0.722787	0.997989	0.20876	0.668448	0.721313	0.622717	0.0213809	9.83519e-07	0.000594286	1.25421e-05	0.000206332	3.79162e-06	0.000201383	0.00328265	2.759e-05	4.06416e-07	2.0093e-05	7.68494e-07	1.91688e-05	0.000194303	3.8737e-06	0.000191744	0.000921071	1.22664e-05	6.27468e-07	2.72069e-05	0.686971	6.8572e-05	0.00107345	4.92646e-05	9.29105e-05	0.00901029	0.608546
Dependence_post	0.979607	0.0338267	0.891237	0.447996	0.043631	0.0175407	1.31298e-08	0.00280767	0.00306829	0.262317	0.00479749	0.0630579	0.409367	0.0541584	3.5804e-07	0.655213	0.000185922	7.61268e-05	0.00802203	8.16677e-05	0.00174498	0.0131133	0.00613391	0.00204338	0.3544	0.000244428	4.56962e-07	0.00175366	7.3396e-08	4.14066e-05	0.00383326	0.000416307	1.39574e-06	9.42894e-06	1.56959e-05	2.66779e-07	0.000773159	9.74676e-08	8.97334e-07	2.70295e-05	6.21255e-05	0.000747992	0.000167503	2.07621e-05	0.130374	0.00470315	0.0003045	0.00928384	0.151117
Near_Vision_post	1.81505e-06	0.0337955	0.308758	0.435598	0.00459505	0.252289	0.278216	0.0113492	0.00716757	0.792642	0.00510265	0.123821	0.720427	0.26866	0.0160924	0.000887806	0.457772	0.229662	0.745179	0.134637	0.38196	0.806538	0.0614574	0.000793087	0.00136419	5.2843e-05	9.5025e-05	3.73242e-05	9.89127e-05	0.0053565	0.000658757	4.62339e-05	3.52349e-08	4.07894e-07	3.20856e-05	7.17978e-05	4.7044e-05	0.00018619	0.000164218	0.000104461	1.44862e-05	4.78072e-06	0.0185639	5.01906e-06	5.94974e-07	4.39796e-07	2.74837e-06	0.013937	0.0425285
Driving_General_post	0.587426	0.0172875	0.871332	0.512234	0.466452	0.661159	0.592604	0.00498151	0.0105818	0.0496821	0.0396983	0.0155431	0.379762	0.00617995	0.00124796	0.456866	0.00433654	0.0039588	0.0302203	0.00144592	0.0245479	0.00944196	1.59366e-07	0.000364827	7.52639e-06	4.11164e-06	1.39862e-07	5.7912e-06	8.36179e-08	8.26999e-06	0.0018121	1.43875e-06	7.73221e-11	9.46785e-10	2.36784e-07	7.20718e-09	2.73681e-06	1.64934e-09	4.61128e-08	8.9223e-05	2.80584e-07	5.51075e-08	0.646616	0.710651	0.986806	0.509972	0.862767	0.0514397	0.794433
Distance_Vision_post	0.00053178	0.0687316	0.117819	0.127251	0.198322	0.0938616	4.40911e-05	0.0979049	0.0866233	0.722502	0.0997447	0.399509	0.817063	0.467555	0.0607215	0.407066	0.45023	0.502779	0.233011	0.65482	0.593741	0.82517	0.25937	0.000158688	0.0073754	2.68257e-05	0.000179749	1.21827e-05	0.000112344	0.00299993	0.000411011	2.48631e-06	2.41493e-06	6.88099e-07	1.79161e-05	4.98765e-05	9.49319e-06	5.18103e-05	0.000240733	8.49086e-05	2.29336e-06	4.27166e-05	0.969078	0.0106297	0.049689	0.00320525	0.00109346	0.0366906	0.736786
25-item_post	3.68266e-06	0.176478	0.259541	0.903037	0.119541	0.507434	1.52192e-07	0.00465266	0.0015535	0.935553	0.00129551	0.0827728	0.915082	0.636976	0.00526274	0.44664	0.297161	0.147946	0.907113	0.0858261	0.231983	0.421195	0.0705649	1.34423e-05	0.0121967	4.58589e-06	6.62629e-07	7.25727e-06	6.70483e-08	0.00030824	0.000192419	9.22209e-07	1.54575e-08	5.33878e-09	5.79788e-07	3.24489e-07	2.44564e-06	2.71924e-07	2.70917e-06	4.33128e-06	1.15068e-07	1.66742e-06	0.768358	0.139003	0.00960711	0.015387	0.00548268	0.118476	0.889557
Driving_Daytime_post	3.93677e-06	1.40164e-05	1.2253e-08	0.190427	0.00425197	0.000115063	1.44626e-08	0.040876	0.201727	6.71039e-05	0.225668	0.141929	0.0352059	0.00121695	2.68056e-16	5.21819e-05	0.455119	0.778634	0.230985	0.117372	0.625324	0.094838	0.000315643	1.3157e-22	0.0302341	3.29145e-07	1.8038e-06	4.58539e-08	1.61391e-09	0.00694997	9.26234e-06	7.33789e-10	1.6123e-09	0.00796297	0.0470223	0.82359	0.00441686	0.642808	0.657262	0.000429164	0.00283777	0.0123715	0.107175	0.40971	0.756664	0.193145	0.870915	0.944333	0.761267
Driving_Nighttime_post	0.230455	6.55687e-07	7.67491e-14	0.0234881	0.445622	0.0134829	0.329217	0.143504	0.0326722	0.434685	0.000236884	0.394442	0.273922	0.264419	0.00895004	0.0500788	0.0265996	0.031341	0.0325484	0.0003298	0.173742	0.0909756	0.0477201	3.04572e-08	0.114827	0.269907	0.62123	0.0757115	0.984939	0.25961	0.977135	0.216667	0.0028209	0.123281	0.0736429	0.00475419	0.373372	0.00484353	0.00374531	0.126091	0.0634705	0.85274	0.553866	0.99146	0.119486	0.717951	0.663164	0.941811	0.602446
Driving_Adverse_Conditions_post	0.00038748	0.211373	1.38733e-05	0.272741	0.152713	0.0604111	0.248667	0.0114612	0.0108571	0.051776	2.77504e-05	0.16961	0.59833	0.239404	0.000765584	0.000150198	0.757632	0.672643	0.877453	0.591487	0.868488	0.916063	0.0237143	0.000618552	0.211984	0.0859854	0.0332559	0.0590883	0.000362675	0.784577	0.766458	0.08769	0.000427281	0.0478332	0.577755	0.892371	0.316933	0.502596	0.565821	0.923705	0.497619	0.00725071	0.499707	0.0755899	0.159937	0.0488776	0.112288	0.503101	0.431633
Spectacle Dependence_Distance_post	3.39271e-06	0.317572	0.36816	0.185194	0.02349	0.91574	0.000329601	0.143808	0.158649	0.309781	0.0886305	0.892801	0.272029	0.775506	0.931234	0.651161	0.763289	0.705769	0.777749	0.430143	0.629935	0.474358	0.766001	0.0238209	0.00296587	0.266048	0.283097	0.324529	0.185166	0.801642	0.998008	0.15971	0.109346	0.210418	0.917187	0.581186	0.626535	0.2437	0.707778	0.808658	0.763887	0.102525	0.551152	0.961677	0.91443	0.162487	0.836897	0.574594	0.43007
Spectacle Dependence_Intermediate_post	3.24486e-06	0.314589	0.36816	0.185194	0.0229908	0.912111	0.000329601	0.143808	0.158649	0.309781	0.0886305	0.892801	0.272029	0.775506	0.931234	0.651161	0.763289	0.705769	0.777749	0.430143	0.629935	0.474358	0.766001	0.0238209	0.00296587	0.266048	0.283097	0.324529	0.185166	0.801642	0.998008	0.15971	0.109346	0.210418	0.917187	0.581186	0.626535	0.2437	0.707778	0.808658	0.763887	0.102525	0.551152	0.961677	0.91443	0.162487	0.836897	0.574594	0.43007
Spectacle Dependence_Near_post	0.00290456	0.141958	0.803743	0.695465	0.00110608	0.233686	3.53429e-06	0.405594	0.628391	0.0706899	0.299984	0.0613372	0.553408	0.0123701	0.101329	0.731319	0.12808	0.124364	0.126259	0.53727	0.0127161	0.997329	0.925483	7.84778e-06	4.12815e-09	0.00239155	0.000274878	0.00295955	2.35944e-05	0.0291763	0.00428445	4.76556e-05	0.0966659	0.000324992	0.0158977	0.0741427	0.00328753	0.0737339	0.184821	0.0154356	0.000997205	0.00758911	9.0825e-05	0.00021498	0.000797683	0.183136	0.0429547	0.0398402	0.119054
[truncated: 24 more columns]

## Sheet: Supplemetal Table 3(C) 
Supplemental Table 3 (C) Sample size for calculatiing correlation coefficients for ZMB00
	UDVA_post	CDVA_post	UIVA_post	CIVA_post	UNVA_post	CNVA_post	WF_4_post_O_Astigmatism	WF_4_post_O_TotalHOA	WF_4_post_O_Third	WF_4_post_O_Fourth	WF_4_post_O_Trefoil	WF_4_post_O_Coma	WF_4_post_O_Tetrafoil	WF_4_post_O_2ndAstig	WF_4_post_O_Spherical	WF_4_post_I_Astigmatism	WF_4_post_I_TotalHOA	WF_4_post_I_Third	WF_4_post_I_Fourth	WF_4_post_I_Trefoil	WF_4_post_I_Coma	WF_4_post_I_Tetrafoil	WF_4_post_I_2ndAstig	WF_4_post_I_Spherical	WF_6_post_O_Astigmatism	WF_6_post_O_TotalHOA	WF_6_post_O_Third	WF_6_post_O_Fourth	WF_6_post_O_Trefoil	WF_6_post_O_Coma	WF_6_post_O_Tetrafoil	WF_6_post_O_2ndAstig	WF_6_post_O_Spherical	WF_6_post_I_Astigmatism	WF_6_post_I_TotalHOA	WF_6_post_I_Third	WF_6_post_I_Fourth	WF_6_post_I_Trefoil	WF_6_post_I_Coma	WF_6_post_I_Tetrafoil	WF_6_post_I_2ndAstig	WF_6_post_I_Spherical	C_6.3_post	C_4.0_post	C_2.5_post	C_1.6_post	C_1.0_post	C_0.7_post	G_6.3_post
UDVA_post	1252	1251	1031	1033	1243	1242	943	943	943	943	943	943	943	943	943	943	943	943	943	943	943	943	943	943	858	858	858	858	858	858	858	858	858	858	858	858	858	858	858	858	858	858	279	279	279	279	279	278	279
CDVA_post	1251	1251	1031	1033	1243	1242	942	942	942	942	942	942	942	942	942	942	942	942	942	942	942	942	942	942	857	857	857	857	857	857	857	857	857	857	857	857	857	857	857	857	857	857	279	279	279	279	279	278	279
UIVA_post	1031	1031	1031	1029	1029	1028	835	835	835	835	835	835	835	835	835	835	835	835	835	835	835	835	835	835	762	762	762	762	762	762	762	762	762	762	762	762	762	762	762	762	762	762	220	220	220	220	220	219	220
CIVA_post	1033	1033	1029	1033	1031	1030	837	837	837	837	837	837	837	837	837	837	837	837	837	837	837	837	837	837	764	764	764	764	764	764	764	764	764	764	764	764	764	764	764	764	764	764	222	222	222	222	222	221	222
UNVA_post	1243	1243	1029	1031	1243	1242	940	940	940	940	940	940	940	940	940	940	940	940	940	940	940	940	940	940	856	856	856	856	856	856	856	856	856	856	856	856	856	856	856	856	856	856	279	279	279	279	279	278	279
CNVA_post	1242	1242	1028	1030	1242	1242	939	939	939	939	939	939	939	939	939	939	939	939	939	939	939	939	939	939	855	855	855	855	855	855	855	855	855	855	855	855	855	855	855	855	855	855	279	279	279	279	279	278	279
WF_4_post_O_Astigmatism	943	942	835	837	940	939	953	953	953	953	953	953	953	953	953	953	953	953	953	953	953	953	953	953	868	868	868	868	868	868	868	868	868	868	868	868	868	868	868	868	868	868	279	279	279	279	279	278	279
WF_4_post_O_TotalHOA	943	942	835	837	940	939	953	953	953	953	953	953	953	953	953	953	953	953	953	953	953	953	953	953	868	868	868	868	868	868	868	868	868	868	868	868	868	868	868	868	868	868	279	279	279	279	279	278	279
WF_4_post_O_Third	943	942	835	837	940	939	953	953	953	953	953	953	953	953	953	953	953	953	953	953	953	953	953	953	868	868	868	868	868	868	868	868	868	868	868	868	868	868	868	868	868	868	279	279	279	279	279	278	279
WF_4_post_O_Fourth	943	942	835	837	940	939	953	953	953	953	953	953	953	953	953	953	953	953	953	953	953	953	953	953	868	868	868	868	868	868	868	868	868	868	868	868	868	868	868	868	868	868	279	279	279	279	279	278	279
WF_4_post_O_Trefoil	943	942	835	837	940	939	953	953	953	953	953	953	953	953	953	953	953	953	953	953	953	953	953	953	868	868	868	868	868	868	868	868	868	868	868	868	868	868	868	868	868	868	279	279	279	279	279	278	279
WF_4_post_O_Coma	943	942	835	837	940	939	953	953	953	953	953	953	953	953	953	953	953	953	953	953	953	953	953	953	868	868	868	868	868	868	868	868	868	868	868	868	868	868	868	868	868	868	279	279	279	279	279	278	279
WF_4_post_O_Tetrafoil	943	942	835	837	940	939	953	953	953	953	953	953	953	953	953	953	953	953	953	953	953	953	953	953	868	868	868	868	868	868	868	868	868	868	868	868	868	868	868	868	868	868	279	279	279	279	279	278	279
WF_4_post_O_2ndAstig	943	942	835	837	940	939	953	953	953	953	953	953	953	953	953	953	953	953	953	953	953	953	953	953	868	868	868	868	868	868	868	868	868	868	868	868	868	868	868	868	868	868	279	279	279	279	279	278	279
WF_4_post_O_Spherical	943	942	835	837	940	939	953	953	953	953	953	953	953	953	953	953	953	953	953	953	953	953	953	953	868	868	868	868	868	868	868	868	868	868	868	868	868	868	868	868	868	868	279	279	279	279	279	278	279
WF_4_post_I_Astigmatism	943	942	835	837	940	939	953	953	953	953	953	953	953	953	953	953	953	953	953	953	953	953	953	953	868	868	868	868	868	868	868	868	868	868	868	868	868	868	868	868	868	868	279	279	279	279	279	278	279
WF_4_post_I_TotalHOA	943	942	835	837	940	939	953	953	953	953	953	953	953	953	953	953	953	953	953	953	953	953	953	953	868	868	868	868	868	868	868	868	868	868	868	868	868	868	868	868	868	868	279	279	279	279	279	278	279
WF_4_post_I_Third	943	942	835	837	940	939	953	953	953	953	953	953	953	953	953	953	953	953	953	953	953	953	953	953	868	868	868	868	868	868	868	868	868	868	868	868	868	868	868	868	868	868	279	279	279	279	279	278	279
WF_4_post_I_Fourth	943	942	835	837	940	939	953	953	953	953	953	953	953	953	953	953	953	953	953	953	953	953	953	953	868	868	868	868	868	868	868	868	868	868	868	868	868	868	868	868	868	868	279	279	279	279	279	278	279
WF_4_post_I_Trefoil	943	942	835	837	940	939	953	953	953	953	953	953	953	953	953	953	953	953	953	953	953	953	953	953	868	868	868	868	868	868	868	868	868	868	868	868	868	868	868	868	868	868	279	279	279	279	279	278	279
WF_4_post_I_Coma	943	942	835	837	940	939	953	953	953	953	953	953	953	953	953	953	953	953	953	953	953	953	953	953	868	868	868	868	868	868	868	868	868	868	868	868	868	868	868	868	868	868	279	279	279	279	279	278	279
WF_4_post_I_Tetrafoil	943	942	835	837	940	939	953	953	953	953	953	953	953	953	953	953	953	953	953	953	953	953	953	953	868	868	868	868	868	868	868	868	868	868	868	868	868	868	868	868	868	868	279	279	279	279	279	278	279
WF_4_post_I_2ndAstig	943	942	835	837	940	939	953	953	953	953	953	953	953	953	953	953	953	953	953	953	953	953	953	953	868	868	868	868	868	868	868	868	868	868	868	868	868	868	868	868	868	868	279	279	279	279	279	278	279
WF_4_post_I_Spherical	943	942	835	837	940	939	953	953	953	953	953	953	953	953	953	953	953	953	953	953	953	953	953	953	868	868	868	868	868	868	868	868	868	868	868	868	868	868	868	868	868	868	279	279	279	279	279	278	279
WF_6_post_O_Astigmatism	858	857	762	764	856	855	868	868	868	868	868	868	868	868	868	868	868	868	868	868	868	868	868	868	868	868	868	868	868	868	868	868	868	868	868	868	868	868	868	868	868	868	279	279	279	279	279	278	279
WF_6_post_O_TotalHOA	858	857	762	764	856	855	868	868	868	868	868	868	868	868	868	868	868	868	868	868	868	868	868	868	868	868	868	868	868	868	868	868	868	868	868	868	868	868	868	868	868	868	279	279	279	279	279	278	279
WF_6_post_O_Third	858	857	762	764	856	855	868	868	868	868	868	868	868	868	868	868	868	868	868	868	868	868	868	868	868	868	868	868	868	868	868	868	868	868	868	868	868	868	868	868	868	868	279	279	279	279	279	278	279
WF_6_post_O_Fourth	858	857	762	764	856	855	868	868	868	868	868	868	868	868	868	868	868	868	868	868	868	868	868	868	868	868	868	868	868	868	868	868	868	868	868	868	868	868	868	868	868	868	279	279	279	279	279	278	279
WF_6_post_O_Trefoil	858	857	762	764	856	855	868	868	868	868	868	868	868	868	868	868	868	868	868	868	868	868	868	868	868	868	868	868	868	868	868	868	868	868	868	868	868	868	868	868	868	868	279	279	279	279	279	278	279
WF_6_post_O_Coma	858	857	762	764	856	855	868	868	868	868	868	868	868	868	868	868	868	868	868	868	868	868	868	868	868	868	868	868	868	868	868	868	868	868	868	868	868	868	868	868	868	868	279	279	279	279	279	278	279
WF_6_post_O_Tetrafoil	858	857	762	764	856	855	868	868	868	868	868	868	868	868	868	868	868	868	868	868	868	868	868	868	868	868	868	868	868	868	868	868	868	868	868	868	868	868	868	868	868	868	279	279	279	279	279	278	279
WF_6_post_O_2ndAstig	858	857	762	764	856	855	868	868	868	868	868	868	868	868	868	868	868	868	868	868	868	868	868	868	868	868	868	868	868	868	868	868	868	868	868	868	868	868	868	868	868	868	279	279	279	279	279	278	279
WF_6_post_O_Spherical	858	857	762	764	856	855	868	868	868	868	868	868	868	868	868	868	868	868	868	868	868	868	868	868	868	868	868	868	868	868	868	868	868	868	868	868	868	868	868	868	868	868	279	279	279	279	279	278	279
WF_6_post_I_Astigmatism	858	857	762	764	856	855	868	868	868	868	868	868	868	868	868	868	868	868	868	868	868	868	868	868	868	868	868	868	868	868	868	868	868	868	868	868	868	868	868	868	868	868	279	279	279	279	279	278	279
WF_6_post_I_TotalHOA	858	857	762	764	856	855	868	868	868	868	868	868	868	868	868	868	868	868	868	868	868	868	868	868	868	868	868	868	868	868	868	868	868	868	868	868	868	868	868	868	868	868	279	279	279	279	279	278	279
WF_6_post_I_Third	858	857	762	764	856	855	868	868	868	868	868	868	868	868	868	868	868	868	868	868	868	868	868	868	868	868	868	868	868	868	868	868	868	868	868	868	868	868	868	868	868	868	279	279	279	279	279	278	279
WF_6_post_I_Fourth	858	857	762	764	856	855	868	868	868	868	868	868	868	868	868	868	868	868	868	868	868	868	868	868	868	868	868	868	868	868	868	868	868	868	868	868	868	868	868	868	868	868	279	279	279	279	279	278	279
WF_6_post_I_Trefoil	858	857	762	764	856	855	868	868	868	868	868	868	868	868	868	868	868	868	868	868	868	868	868	868	868	868	868	868	868	868	868	868	868	868	868	868	868	868	868	868	868	868	279	279	279	279	279	278	279
WF_6_post_I_Coma	858	857	762	764	856	855	868	868	868	868	868	868	868	868	868	868	868	868	868	868	868	868	868	868	868	868	868	868	868	868	868	868	868	868	868	868	868	868	868	868	868	868	279	279	279	279	279	278	279
WF_6_post_I_Tetrafoil	858	857	762	764	856	855	868	868	868	868	868	868	868	868	868	868	868	868	868	868	868	868	868	868	868	868	868	868	868	868	868	868	868	868	868	868	868	868	868	868	868	868	279	279	279	279	279	278	279
WF_6_post_I_2ndAstig	858	857	762	764	856	855	868	868	868	868	868	868	868	868	868	868	868	868	868	868	868	868	868	868	868	868	868	868	868	868	868	868	868	868	868	868	868	868	868	868	868	868	279	279	279	279	279	278	279
WF_6_post_I_Spherical	858	857	762	764	856	855	868	868	868	868	868	868	868	868	868	868	868	868	868	868	868	868	868	868	868	868	868	868	868	868	868	868	868	868	868	868	868	868	868	868	868	868	279	279	279	279	279	278	279
C_6.3_post	279	279	220	222	279	279	279	279	279	279	279	279	279	279	279	279	279	279	279	279	279	279	279	279	279	279	279	279	279	279	279	279	279	279	279	279	279	279	279	279	279	279	279	279	279	279	279	278	279
C_4.0_post	279	279	220	222	279	279	279	279	279	279	279	279	279	279	279	279	279	279	279	279	279	279	279	279	279	279	279	279	279	279	279	279	279	279	279	279	279	279	279	279	279	279	279	279	279	279	279	278	279
C_2.5_post	279	279	220	222	279	279	279	279	279	279	279	279	279	279	279	279	279	279	279	279	279	279	279	279	279	279	279	279	279	279	279	279	279	279	279	279	279	279	279	279	279	279	279	279	279	279	279	278	279
C_1.6_post	279	279	220	222	279	279	279	279	279	279	279	279	279	279	279	279	279	279	279	279	279	279	279	279	279	279	279	279	279	279	279	279	279	279	279	279	279	279	279	279	279	279	279	279	279	279	279	278	279
C_1.0_post	279	279	220	222	279	279	279	279	279	279	279	279	279	279	279	279	279	279	279	279	279	279	279	279	279	279	279	279	279	279	279	279	279	279	279	279	279	279	279	279	279	279	279	279	279	279	279	278	279
C_0.7_post	278	278	219	221	278	278	278	278	278	278	278	278	278	278	278	278	278	278	278	278	278	278	278	278	278	278	278	278	278	278	278	278	278	278	278	278	278	278	278	278	278	278	278	278	278	278	278	278	278
G_6.3_post	279	279	220	222	279	279	279	279	279	279	279	279	279	279	279	279	279	279	279	279	279	279	279	279	279	279	279	279	279	279	279	279	279	279	279	279	279	279	279	279	279	279	279	279	279	279	279	278	279
G_4.0_post	279	279	220	222	279	279	279	279	279	279	279	279	279	279	279	279	279	279	279	279	279	279	279	279	279	279	279	279	279	279	279	279	279	279	279	279	279	279	279	279	279	279	279	279	279	279	279	278	279
G_2.5_post	279	279	220	222	279	279	279	279	279	279	279	279	279	279	279	279	279	279	279	279	279	279	279	279	279	279	279	279	279	279	279	279	279	279	279	279	279	279	279	279	279	279	279	279	279	279	279	278	279
G_1.6_post	279	279	220	222	279	279	279	279	279	279	279	279	279	279	279	279	279	279	279	279	279	279	279	279	279	279	279	279	279	279	279	279	279	279	279	279	279	279	279	279	279	279	279	279	279	279	279	278	279
G_1.0_post	279	279	220	222	279	279	279	279	279	279	279	279	279	279	279	279	279	279	279	279	279	279	279	279	279	279	279	279	279	279	279	279	279	279	279	279	279	279	279	279	279	279	279	279	279	279	279	278	279
G_0.7_post	279	279	220	222	279	279	279	279	279	279	279	279	279	279	279	279	279	279	279	279	279	279	279	279	279	279	279	279	279	279	279	279	279	279	279	279	279	279	279	279	279	279	279	279	279	279	279	278	279
General_Health_post	186	186	145	147	186	186	186	186	186	186	186	186	186	186	186	186	186	186	186	186	186	186	186	186	186	186	186	186	186	186	186	186	186	186	186	186	186	186	186	186	186	186	186	186	186	186	186	186	186
General_Vision_post	186	186	145	147	186	186	186	186	186	186	186	186	186	186	186	186	186	186	186	186	186	186	186	186	186	186	186	186	186	186	186	186	186	186	186	186	186	186	186	186	186	186	186	186	186	186	186	186	186
Peripheral_Vision_post	1050	1049	925	929	1047	1046	833	833	833	833	833	833	833	833	833	833	833	833	833	833	833	833	833	833	766	766	766	766	766	766	766	766	766	766	766	766	766	766	766	766	766	766	239	239	239	239	239	238	239
Ocular_Pain_post	186	186	145	147	186	186	186	186	186	186	186	186	186	186	186	186	186	186	186	186	186	186	186	186	186	186	186	186	186	186	186	186	186	186	186	186	186	186	186	186	186	186	186	186	186	186	186	186	186
Color_Vision_post	1048	1047	923	927	1045	1044	833	833	833	833	833	833	833	833	833	833	833	833	833	833	833	833	833	833	766	766	766	766	766	766	766	766	766	766	766	766	766	766	766	766	766	766	239	239	239	239	239	238	239
Role_Limitation_post	186	186	145	147	186	186	186	186	186	186	186	186	186	186	186	186	186	186	186	186	186	186	186	186	186	186	186	186	186	186	186	186	186	186	186	186	186	186	186	186	186	186	186	186	186	186	186	186	186
Mental_Health_post	186	186	145	147	186	186	186	186	186	186	186	186	186	186	186	186	186	186	186	186	186	186	186	186	186	186	186	186	186	186	186	186	186	186	186	186	186	186	186	186	186	186	186	186	186	186	186	186	186
Social_Function_post	186	186	145	147	186	186	186	186	186	186	186	186	186	186	186	186	186	186	186	186	186	186	186	186	186	186	186	186	186	186	186	186	186	186	186	186	186	186	186	186	186	186	186	186	186	186	186	186	186
Dependence_post	186	186	145	147	186	186	186	186	186	186	186	186	186	186	186	186	186	186	186	186	186	186	186	186	186	186	186	186	186	186	186	186	186	186	186	186	186	186	186	186	186	186	186	186	186	186	186	186	186
Near_Vision_post	186	186	145	147	186	186	186	186	186	186	186	186	186	186	186	186	186	186	186	186	186	186	186	186	186	186	186	186	186	186	186	186	186	186	186	186	186	186	186	186	186	186	186	186	186	186	186	186	186
Driving_General_post	150	150	119	121	150	150	150	150	150	150	150	150	150	150	150	150	150	150	150	150	150	150	150	150	150	150	150	150	150	150	150	150	150	150	150	150	150	150	150	150	150	150	150	150	150	150	150	150	150
Distance_Vision_post	186	186	145	147	186	186	186	186	186	186	186	186	186	186	186	186	186	186	186	186	186	186	186	186	186	186	186	186	186	186	186	186	186	186	186	186	186	186	186	186	186	186	186	186	186	186	186	186	186
25-item_post	186	186	145	147	186	186	186	186	186	186	186	186	186	186	186	186	186	186	186	186	186	186	186	186	186	186	186	186	186	186	186	186	186	186	186	186	186	186	186	186	186	186	186	186	186	186	186	186	186
Driving_Daytime_post	810	809	720	724	809	809	641	641	641	641	641	641	641	641	641	641	641	641	641	641	641	641	641	641	590	590	590	590	590	590	590	590	590	590	590	590	590	590	590	590	590	590	177	177	177	177	177	176	177
Driving_Nighttime_post	806	805	720	724	805	805	637	637	637	637	637	637	637	637	637	637	637	637	637	637	637	637	637	637	587	587	587	587	587	587	587	587	587	587	587	587	587	587	587	587	587	587	180	180	180	180	180	179	180
Driving_Adverse_Conditions_post	808	807	726	730	807	807	645	645	645	645	645	645	645	645	645	645	645	645	645	645	645	645	645	645	595	595	595	595	595	595	595	595	595	595	595	595	595	595	595	595	595	595	183	183	183	183	183	182	183
Spectacle Dependence_Distance_post	1034	1033	913	917	1033	1032	820	820	820	820	820	820	820	820	820	820	820	820	820	820	820	820	820	820	755	755	755	755	755	755	755	755	755	755	755	755	755	755	755	755	755	755	231	231	231	231	231	230	231
Spectacle Dependence_Intermediate_post	1036	1035	913	917	1035	1034	820	820	820	820	820	820	820	820	820	820	820	820	820	820	820	820	820	820	755	755	755	755	755	755	755	755	755	755	755	755	755	755	755	755	755	755	231	231	231	231	231	230	231
Spectacle Dependence_Near_post	1038	1037	915	919	1037	1036	822	822	822	822	822	822	822	822	822	822	822	822	822	822	822	822	822	822	757	757	757	757	757	757	757	757	757	757	757	757	757	757	757	757	757	757	233	233	233	233	233	232	233
[truncated: 24 more columns]
