# Supplementary material for: Comparison of visual performance between diffractive bifocal and diffractive trifocal intraocular lenses
Source: Sci Rep. 2024 Mar 4;14:5292. doi: 10.1038/s41598-024-55926-5 (PMC10912743; doi:10.1038/s41598-024-55926-5)
Supplement: Supplementary file 5 — Supplementary Table S4. [file 41598_2024_55926_MOESM5_ESM.xlsx]

## Sheet: Supplemetal Table 4(A) 
Supplemental Table 4 (A) Correlation coefficients for TFNT00
	UDVA_post	CDVA_post	UIVA_post	CIVA_post	UNVA_post	CNVA_post	WF_4_post_O_Astigmatism	WF_4_post_O_TotalHOA	WF_4_post_O_Third	WF_4_post_O_Fourth	WF_4_post_O_Trefoil	WF_4_post_O_Coma	WF_4_post_O_Tetrafoil	WF_4_post_O_2ndAstig	WF_4_post_O_Spherical	WF_4_post_I_Astigmatism	WF_4_post_I_TotalHOA	WF_4_post_I_Third	WF_4_post_I_Fourth	WF_4_post_I_Trefoil	WF_4_post_I_Coma	WF_4_post_I_Tetrafoil	WF_4_post_I_2ndAstig	WF_4_post_I_Spherical	WF_6_post_O_Astigmatism	WF_6_post_O_TotalHOA	WF_6_post_O_Third	WF_6_post_O_Fourth	WF_6_post_O_Trefoil	WF_6_post_O_Coma	WF_6_post_O_Tetrafoil	WF_6_post_O_2ndAstig	WF_6_post_O_Spherical	WF_6_post_I_Astigmatism	WF_6_post_I_TotalHOA	WF_6_post_I_Third	WF_6_post_I_Fourth	WF_6_post_I_Trefoil	WF_6_post_I_Coma	WF_6_post_I_Tetrafoil	WF_6_post_I_2ndAstig	WF_6_post_I_Spherical	C_6.3_post	C_4.0_post	C_2.5_post	C_1.6_post	C_1.0_post	C_0.7_post	G_6.3_post
UDVA_post	1	0.832383	0.722924	0.47411	0.503013	0.401836	-0.319201	0.0862262	0.0415167	0.200998	-0.0092553	0.0660084	0.211224	0.283827	-0.120948	-0.0145268	-0.00204818	-0.0406386	0.196033	-0.0483713	-0.021914	0.106329	0.149986	0.161842	-0.0461298	0.0793575	0.0299701	0.0894201	0.0162739	0.0216003	0.0939415	0.0938221	0.0675977	-0.0665283	0.0758747	0.000810813	0.14654	0.042657	-0.0317225	0.0941886	0.117555	0.188042	0.127144	0.232012	0.175728	0.176502	0.37823	0.328723	0.248277
CDVA_post	0.832383	1	0.703238	0.59926	0.529456	0.490474	-0.21609	0.161254	0.134029	0.178632	0.09959	0.141436	0.16956	0.234269	-0.125361	-0.0949939	0.0754946	0.0423957	0.22279	0.0334803	0.0763188	0.154751	0.158349	0.250355	-0.114645	0.168247	0.145935	0.151706	0.135002	0.155542	0.134792	0.145094	0.117143	-0.161378	0.184964	0.129353	0.231069	0.170149	0.106975	0.142905	0.175353	0.27057	0.3236	0.407933	0.454401	0.312927	0.400694	0.484951	0.51165
UIVA_post	0.722924	0.703238	1	0.613381	0.362486	0.297082	-0.23074	0.0490117	0.041807	0.0594213	0.0178492	0.0438726	0.0838599	0.20348	-0.165092	0.00370129	-0.0238678	-0.0413335	0.10843	-0.0470506	-0.0191786	0.0781391	0.0709084	0.0678199	0.0190057	-0.00422568	0.0130652	-0.0322059	0.00594399	0.0103198	-0.0499761	0.00258055	-0.0241654	-0.011231	-0.0253031	-0.0563808	0.0158622	-0.0180294	-0.0861154	-0.0421381	0.0183073	0.0717031	-0.21209	0.019137	-0.037398	0.0252532	0.203087	0.257121	0.0461152
CIVA_post	0.47411	0.59926	0.613381	1	0.382783	0.490897	-0.121364	0.13569	0.157122	0.00719709	0.130159	0.160083	0.0313601	0.104601	-0.190057	-0.0903022	0.0745991	0.0547944	0.190862	0.0445725	0.0871405	0.119338	0.0868239	0.129774	0.0484724	-0.00520745	0.0719629	-0.0552602	0.084506	0.100388	-0.105606	-0.0481489	-0.027288	0.00499083	0.0274595	0.0552706	0.0379155	0.112748	0.0503221	-0.0658077	-0.00660202	0.164157	-0.180618	0.0102412	0.114057	0.0311591	0.0112183	0.208849	0.199456
UNVA_post	0.503013	0.529456	0.362486	0.382783	1	0.636246	0.00274503	0.182652	0.210725	-0.0204128	0.217688	0.156513	-0.00589144	0.0196917	-0.137248	-0.0340837	0.0130173	-0.0131296	0.136669	-0.00242929	0.0072631	0.00432771	0.0019142	-0.0575459	0.0749951	-0.0270195	0.0467395	-0.087801	0.0850059	0.0044771	-0.137765	-0.104624	-0.0403251	0.0436191	-0.0398198	0.00942699	-0.0472242	0.0824388	-0.0364229	-0.120343	-0.0836486	0.0429867	0.21685	0.407262	0.370442	0.236834	0.392397	0.256513	0.0564712
CNVA_post	0.401836	0.490474	0.297082	0.490897	0.636246	1	-0.0895759	0.152238	0.18676	-0.0121468	0.157434	0.20734	0.0106142	0.0934564	-0.224092	-0.110617	0.106951	0.0949051	0.174782	0.0843268	0.129204	0.0768752	0.0458327	-0.046756	-0.00466991	-0.0309114	0.0385554	-0.0750579	0.0417388	0.0442805	-0.100145	-0.0408932	-0.0988781	-0.0278998	-1.36246e-05	0.0433241	-0.00985256	0.113559	0.00594779	-0.0943573	-0.0219426	0.0655177	0.213488	0.252827	0.447445	0.301861	0.213902	0.271522	0.253665
WF_4_post_O_Astigmatism	-0.319201	-0.21609	-0.23074	-0.121364	0.00274503	-0.0895759	1	-0.505548	-0.442211	-0.528003	-0.39721	-0.485292	-0.62566	-0.573111	-0.122811	0.727198	-0.495947	-0.486519	-0.422504	-0.501996	-0.492203	-0.578774	-0.513215	-0.0844685	0.556579	-0.336368	-0.485921	-0.18899	-0.450436	-0.486615	-0.217376	-0.203823	-0.164177	0.421491	-0.306649	-0.427335	-0.138248	-0.424249	-0.415423	-0.164806	-0.17787	-0.152044	0.0285527	0.149119	0.0800303	0.0157653	-0.135055	-0.161046	-0.275195
WF_4_post_O_TotalHOA	0.0862262	0.161254	0.0490117	0.13569	0.182652	0.152238	-0.505548	1	0.971444	0.71686	0.938742	0.939719	0.753372	0.719409	0.170948	-0.782437	0.915185	0.900306	0.757274	0.913372	0.896751	0.823216	0.757502	0.0632716	-0.532198	0.497954	0.805889	0.207788	0.813028	0.778365	0.236817	0.209284	0.172537	-0.576632	0.525691	0.754777	0.214759	0.771278	0.72013	0.217964	0.197303	0.223812	0.193417	0.314138	0.269662	0.307036	0.567866	0.580632	0.349136
WF_4_post_O_Third	0.0415167	0.134029	0.041807	0.157122	0.210725	0.18676	-0.442211	0.971444	1	0.53787	0.973217	0.958945	0.63525	0.562105	0.0499207	-0.748982	0.877058	0.893113	0.623632	0.90598	0.894326	0.718727	0.615093	-0.0342399	-0.496049	0.45267	0.779788	0.159368	0.793857	0.750645	0.174654	0.160351	0.131786	-0.540148	0.47854	0.719744	0.167952	0.738988	0.686911	0.160645	0.149586	0.185947	0.199713	0.357094	0.305675	0.288285	0.520172	0.567491	0.353175
WF_4_post_O_Fourth	0.200998	0.178632	0.0594213	0.00719709	-0.0204128	-0.0121468	-0.528003	0.71686	0.53787	1	0.483601	0.563624	0.886035	0.940962	0.431158	-0.589361	0.725709	0.638411	0.862785	0.644756	0.616773	0.858732	0.901623	0.343806	-0.585089	0.601189	0.741541	0.395909	0.70892	0.730559	0.497502	0.397627	0.323989	-0.620606	0.637429	0.754767	0.392602	0.753104	0.716315	0.456631	0.381333	0.342963	0.107264	0.0581961	0.056835	0.278172	0.562582	0.429893	0.245771
WF_4_post_O_Trefoil	-0.0092553	0.09959	0.0178492	0.130159	0.217688	0.157434	-0.39721	0.938742	0.973217	0.483601	1	0.875244	0.56754	0.500842	0.0746507	-0.71641	0.830242	0.842529	0.597474	0.868309	0.837343	0.675189	0.600465	-0.057997	-0.499497	0.451059	0.784902	0.162413	0.825415	0.725577	0.15925	0.165729	0.142506	-0.547858	0.469424	0.707385	0.172059	0.729795	0.675387	0.149908	0.158678	0.194668	0.114495	0.298717	0.222795	0.196896	0.458143	0.478496	0.3426
WF_4_post_O_Coma	0.0660084	0.141436	0.0438726	0.160083	0.156513	0.20734	-0.485292	0.939719	0.958945	0.563624	0.875244	1	0.667899	0.590073	0.0683946	-0.766683	0.881573	0.904128	0.601602	0.900697	0.919549	0.72203	0.594477	-0.0111858	-0.503945	0.444798	0.752149	0.16454	0.730779	0.761676	0.200887	0.16769	0.135481	-0.52935	0.471411	0.714168	0.159659	0.729805	0.681974	0.178154	0.147763	0.16972	0.318905	0.400079	0.392103	0.386434	0.525513	0.606862	0.350427
WF_4_post_O_Tetrafoil	0.211224	0.16956	0.0838599	0.0313601	-0.00589144	0.0106142	-0.62566	0.753372	0.63525	0.886035	0.56754	0.667899	1	0.819731	0.173097	-0.69408	0.774341	0.736208	0.73457	0.7491	0.711073	0.854321	0.763928	0.166418	-0.489179	0.443742	0.628989	0.232491	0.617919	0.602179	0.341783	0.244018	0.164258	-0.49091	0.470608	0.620146	0.219784	0.633832	0.570211	0.281768	0.220981	0.18448	-0.0638628	-0.0692673	-0.0102115	0.209938	0.476982	0.521738	0.301719
WF_4_post_O_2ndAstig	0.283827	0.234269	0.20348	0.104601	0.0196917	0.0934564	-0.573111	0.719409	0.562105	0.940962	0.500842	0.590073	0.819731	1	0.346646	-0.610037	0.71275	0.634813	0.840041	0.64354	0.612011	0.832245	0.907958	0.318069	-0.522868	0.538598	0.682791	0.340432	0.64744	0.681502	0.426248	0.348763	0.269047	-0.565544	0.564046	0.676367	0.341206	0.685389	0.638711	0.394631	0.332634	0.308049	0.154598	0.143185	0.115866	0.390334	0.654615	0.434628	0.282196
WF_4_post_O_Spherical	-0.120948	-0.125361	-0.165092	-0.190057	-0.137248	-0.224092	-0.122811	0.170948	0.0499207	0.431158	0.0746507	0.0683946	0.173097	0.346646	1	-0.169085	0.188672	0.130409	0.328189	0.113735	0.146999	0.309185	0.408679	0.461882	-0.654217	0.632643	0.505959	0.666957	0.4814	0.469972	0.625501	0.708205	0.758658	-0.640286	0.584555	0.520168	0.567486	0.473097	0.538411	0.64067	0.666483	0.559056	0.0916541	0.104347	-0.00843945	-0.333154	-0.135201	-0.315658	-0.219133
WF_4_post_I_Astigmatism	-0.0145268	-0.0949939	0.00370129	-0.0903022	-0.0340837	-0.110617	0.727198	-0.782437	-0.748982	-0.589361	-0.71641	-0.766683	-0.69408	-0.610037	-0.169085	1	-0.741554	-0.748528	-0.525968	-0.781325	-0.751545	-0.664743	-0.618723	0.0585496	0.564506	-0.383603	-0.648291	-0.158121	-0.639583	-0.64009	-0.17518	-0.183836	-0.111198	0.525374	-0.378058	-0.5907	-0.114344	-0.602033	-0.567268	-0.113933	-0.143484	-0.116046	-0.0902317	0.010951	-0.135756	-0.28204	-0.357216	-0.400762	-0.391812
WF_4_post_I_TotalHOA	-0.00204818	0.0754946	-0.0238678	0.0745991	0.0130173	0.106951	-0.495947	0.915185	0.877058	0.725709	0.830242	0.881573	0.774341	0.71275	0.188672	-0.741554	1	0.987135	0.806809	0.977298	0.974072	0.877913	0.79435	0.0483866	-0.503478	0.445646	0.749021	0.164677	0.740913	0.743119	0.213633	0.170491	0.13559	-0.527372	0.507676	0.761455	0.16265	0.755731	0.732608	0.194455	0.155979	0.165358	0.0697753	0.113232	0.10036	0.289331	0.482073	0.517611	0.33908
WF_4_post_I_Third	-0.0406386	0.0423957	-0.0413335	0.0547944	-0.0131296	0.0949051	-0.486519	0.900306	0.893113	0.638411	0.842529	0.904128	0.736208	0.634813	0.130409	-0.748528	0.987135	1	0.705088	0.990057	0.988027	0.824971	0.712916	-0.00743008	-0.516894	0.444317	0.747725	0.164205	0.7383	0.743854	0.210321	0.172499	0.131595	-0.534092	0.500575	0.753859	0.15364	0.744195	0.726771	0.187956	0.152115	0.144543	0.0864611	0.131528	0.113455	0.288723	0.468782	0.541796	0.362731
WF_4_post_I_Fourth	0.196033	0.22279	0.10843	0.190862	0.136669	0.174782	-0.422504	0.757274	0.623632	0.862785	0.597474	0.601602	0.73457	0.840041	0.328189	-0.525968	0.806809	0.705088	1	0.694609	0.694849	0.884251	0.907708	0.271493	-0.393825	0.428496	0.679109	0.182136	0.677717	0.65872	0.241085	0.174471	0.171893	-0.453204	0.5073	0.715845	0.224397	0.733811	0.678895	0.239438	0.192048	0.285408	-0.0394544	0.0234936	0.0388607	0.24412	0.486647	0.325295	0.172079
WF_4_post_I_Trefoil	-0.0483713	0.0334803	-0.0470506	0.0445725	-0.00242929	0.0843268	-0.501996	0.913372	0.90598	0.644756	0.868309	0.900697	0.7491	0.64354	0.113735	-0.781325	0.977298	0.990057	0.694609	1	0.96499	0.817492	0.722741	-0.0365614	-0.527045	0.444101	0.752607	0.16282	0.750819	0.743776	0.208468	0.167291	0.120095	-0.54299	0.493003	0.745291	0.150311	0.739197	0.718261	0.180411	0.14492	0.134472	0.0989598	0.134742	0.131666	0.352219	0.519898	0.576066	0.446528
WF_4_post_I_Coma	-0.021914	0.0763188	-0.0191786	0.0871405	0.0072631	0.129204	-0.492203	0.896751	0.894326	0.616773	0.837343	0.919549	0.711073	0.612011	0.146999	-0.751545	0.974072	0.988027	0.694849	0.96499	1	0.811457	0.681818	0.00375044	-0.524934	0.450611	0.759983	0.169381	0.742958	0.759205	0.210932	0.179191	0.146809	-0.541637	0.503906	0.764337	0.158936	0.759148	0.73528	0.189035	0.160104	0.160323	0.102998	0.145378	0.147186	0.266815	0.459866	0.53049	0.303979
WF_4_post_I_Tetrafoil	0.106329	0.154751	0.0781391	0.119338	0.00432771	0.0768752	-0.578774	0.823216	0.718727	0.858732	0.675189	0.72203	0.854321	0.832245	0.309185	-0.664743	0.877913	0.824971	0.884251	0.817492	0.811457	1	0.863904	0.286324	-0.559533	0.546206	0.766158	0.302642	0.759949	0.73598	0.383136	0.313593	0.270731	-0.57922	0.594572	0.776581	0.302337	0.777291	0.743615	0.365646	0.308407	0.309751	0.000126175	0.0400523	0.0352163	0.12602	0.39703	0.424268	0.324989
WF_4_post_I_2ndAstig	0.149986	0.158349	0.0709084	0.0868239	0.0019142	0.0458327	-0.513215	0.757502	0.615093	0.901623	0.600465	0.594477	0.763928	0.907958	0.408679	-0.618723	0.79435	0.712916	0.907708	0.722741	0.681818	0.863904	1	0.326706	-0.587214	0.593279	0.785778	0.369559	0.780853	0.757578	0.417025	0.373832	0.325656	-0.63636	0.636582	0.788812	0.377713	0.784286	0.762434	0.399147	0.370655	0.37644	0.0852623	0.0566385	0.0475623	0.253292	0.466198	0.286754	0.247144
WF_4_post_I_Spherical	0.161842	0.250355	0.0678199	0.129774	-0.0575459	-0.046756	-0.0844685	0.0632716	-0.0342399	0.343806	-0.057997	-0.0111858	0.166418	0.318069	0.461882	0.0585496	0.0483866	-0.00743008	0.271493	-0.0365614	0.00375044	0.286324	0.326706	1	-0.505768	0.692824	0.459368	0.763439	0.419088	0.442747	0.769464	0.766648	0.783369	-0.555734	0.717753	0.533896	0.813362	0.52536	0.535641	0.820346	0.808063	0.870654	0.326067	0.152007	0.180843	-0.172361	-0.0692508	-0.123159	0.124512
WF_6_post_O_Astigmatism	-0.0461298	-0.114645	0.0190057	0.0484724	0.0749951	-0.00466991	0.556579	-0.532198	-0.496049	-0.585089	-0.499497	-0.503945	-0.489179	-0.522868	-0.654217	0.564506	-0.503478	-0.516894	-0.393825	-0.527045	-0.524934	-0.559533	-0.587214	-0.505768	1	-0.914671	-0.863577	-0.839348	-0.820159	-0.834779	-0.807452	-0.856445	-0.810632	0.966809	-0.878749	-0.843177	-0.782012	-0.809198	-0.841641	-0.78343	-0.827369	-0.730937	-0.383906	-0.19977	-0.292168	-0.0495249	-0.207434	-0.0641126	-0.295936
WF_6_post_O_TotalHOA	0.0793575	0.168247	-0.00422568	-0.00520745	-0.0270195	-0.0309114	-0.336368	0.497954	0.45267	0.601189	0.451059	0.444798	0.443742	0.538598	0.632643	-0.383603	0.445646	0.444317	0.428496	0.444101	0.450611	0.546206	0.593279	0.692824	-0.914671	1	0.87176	0.943699	0.813296	0.859393	0.916815	0.922412	0.900735	-0.954941	0.985738	0.879921	0.930295	0.833302	0.887971	0.918776	0.920114	0.865684	0.330443	0.198435	0.206392	0.0148566	0.21035	-0.00307949	0.156806
WF_6_post_O_Third	0.0299701	0.145935	0.0130652	0.0719629	0.0467395	0.0385554	-0.485921	0.805889	0.779788	0.741541	0.784902	0.752149	0.628989	0.682791	0.505959	-0.648291	0.749021	0.747725	0.679109	0.752607	0.759983	0.766158	0.785778	0.459368	-0.863577	0.87176	1	0.672913	0.97678	0.963645	0.674862	0.67787	0.660782	-0.898567	0.873942	0.971486	0.663034	0.960386	0.955623	0.672194	0.673145	0.664073	0.29541	0.252777	0.198564	0.0434653	0.326833	0.193869	0.277743
WF_6_post_O_Fourth	0.0894201	0.151706	-0.0322059	-0.0552602	-0.087801	-0.0750579	-0.18899	0.207788	0.159368	0.395909	0.162413	0.16454	0.232491	0.340432	0.666957	-0.158121	0.164677	0.164205	0.182136	0.16282	0.169381	0.302642	0.369559	0.763439	-0.839348	0.943699	0.672913	1	0.611003	0.664899	0.950424	0.971354	0.959275	-0.872319	0.918044	0.701542	0.981757	0.6498	0.720007	0.956624	0.970443	0.903149	0.338919	0.169459	0.217745	-0.0111047	0.123817	-0.112079	0.101006
WF_6_post_O_Trefoil	0.0162739	0.135002	0.00594399	0.084506	0.0850059	0.0417388	-0.450436	0.813028	0.793857	0.70892	0.825415	0.730779	0.617919	0.64744	0.4814	-0.639583	0.740913	0.7383	0.677717	0.750819	0.742958	0.759949	0.780853	0.419088	-0.820159	0.813296	0.97678	0.611003	1	0.897811	0.609233	0.629195	0.611414	-0.86015	0.81619	0.93549	0.60313	0.94826	0.905834	0.610149	0.625492	0.622802	0.226873	0.243652	0.209916	0.00186436	0.300101	0.236093	0.290558
WF_6_post_O_Coma	0.0216003	0.155542	0.0103198	0.100388	0.0044771	0.0442805	-0.486615	0.778365	0.750645	0.730559	0.725577	0.761676	0.602179	0.681502	0.469972	-0.64009	0.743119	0.743854	0.65872	0.743776	0.759205	0.73598	0.757578	0.442747	-0.834779	0.859393	0.963645	0.664899	0.897811	1	0.655926	0.643868	0.639181	-0.85697	0.864378	0.950067	0.654556	0.912394	0.963439	0.654087	0.635388	0.640085	0.292208	0.188811	0.133179	0.0684013	0.245173	0.103333	0.250119
WF_6_post_O_Tetrafoil	0.0939415	0.134792	-0.0499761	-0.105606	-0.137765	-0.100145	-0.217376	0.236817	0.174654	0.497502	0.15925	0.200887	0.341783	0.426248	0.625501	-0.17518	0.213633	0.210321	0.241085	0.208468	0.210932	0.383136	0.417025	0.769464	-0.807452	0.916815	0.674862	0.950424	0.609233	0.655926	1	0.940044	0.88593	-0.849568	0.899498	0.71391	0.932766	0.66989	0.717428	0.989685	0.937326	0.83347	0.388623	0.191449	0.222918	0.0552005	0.216171	-0.00280154	0.188674
WF_6_post_O_2ndAstig	0.0938221	0.145094	0.00258055	-0.0481489	-0.104624	-0.0408932	-0.203823	0.209284	0.160351	0.397627	0.165729	0.16769	0.244018	0.348763	0.708205	-0.183836	0.170491	0.172499	0.174471	0.167291	0.179191	0.313593	0.373832	0.766648	-0.856445	0.922412	0.67787	0.971354	0.629195	0.643868	0.940044	1	0.936993	-0.88995	0.894031	0.697691	0.94708	0.661925	0.698958	0.944141	0.991698	0.883462	0.346939	0.180856	0.227307	-0.0514546	0.112161	-0.0823886	0.124493
WF_6_post_O_Spherical	0.0675977	0.117143	-0.0241654	-0.027288	-0.0403251	-0.0988781	-0.164177	0.172537	0.131786	0.323989	0.142506	0.135481	0.164258	0.269047	0.758658	-0.111198	0.13559	0.131595	0.171893	0.120095	0.146809	0.270731	0.325656	0.783369	-0.810632	0.900735	0.660782	0.959275	0.611414	0.639181	0.88593	0.936993	1	-0.828441	0.871457	0.687577	0.933325	0.644207	0.707358	0.912737	0.941647	0.934193	0.262322	0.172956	0.163545	-0.141024	0.0326726	-0.173912	0.0280945
WF_6_post_I_Astigmatism	-0.0665283	-0.161378	-0.011231	0.00499083	0.0436191	-0.0278998	0.421491	-0.576632	-0.540148	-0.620606	-0.547858	-0.52935	-0.49091	-0.565544	-0.640286	0.525374	-0.527372	-0.534092	-0.453204	-0.54299	-0.541637	-0.57922	-0.63636	-0.555734	0.966809	-0.954941	-0.898567	-0.872319	-0.86015	-0.85697	-0.849568	-0.88995	-0.828441	1	-0.935223	-0.884033	-0.842833	-0.855247	-0.872965	-0.833971	-0.874451	-0.784131	-0.406612	-0.268385	-0.337783	-0.123634	-0.318228	-0.134817	-0.304332
WF_6_post_I_TotalHOA	0.0758747	0.184964	-0.0253031	0.0274595	-0.0398198	-1.36246e-05	-0.306649	0.525691	0.47854	0.637429	0.469424	0.471411	0.470608	0.564046	0.584555	-0.378058	0.507676	0.500575	0.5073	0.493003	0.503906	0.594572	0.636582	0.717753	-0.878749	0.985738	0.873942	0.918044	0.81619	0.864378	0.899498	0.894031	0.871457	-0.935223	1	0.911426	0.925863	0.866304	0.917144	0.909407	0.903627	0.872759	0.327703	0.186841	0.199232	0.0281289	0.212237	0.00732328	0.171281
WF_6_post_I_Third	0.000810813	0.129353	-0.0563808	0.0552706	0.00942699	0.0433241	-0.427335	0.754777	0.719744	0.754767	0.707385	0.714168	0.620146	0.676367	0.520168	-0.5907	0.761455	0.753859	0.715845	0.745291	0.764337	0.776581	0.788812	0.533896	-0.843177	0.879921	0.971486	0.701542	0.93549	0.950067	0.71391	0.697691	0.687577	-0.884033	0.911426	1	0.703128	0.982447	0.987337	0.718685	0.702216	0.706054	0.306626	0.209202	0.170743	0.0388576	0.266152	0.0989938	0.231843
WF_6_post_I_Fourth	0.14654	0.231069	0.0158622	0.0379155	-0.0472242	-0.00985256	-0.138248	0.214759	0.167952	0.392602	0.172059	0.159659	0.219784	0.341206	0.567486	-0.114344	0.16265	0.15364	0.224397	0.150311	0.158936	0.302337	0.377713	0.813362	-0.782012	0.930295	0.663034	0.981757	0.60313	0.654556	0.932766	0.94708	0.933325	-0.842833	0.925863	0.703128	1	0.658847	0.718	0.951159	0.966631	0.937169	0.349571	0.177316	0.232612	0.0179616	0.145773	-0.0872706	0.126864
WF_6_post_I_Trefoil	0.042657	0.170149	-0.0180294	0.112748	0.0824388	0.113559	-0.424249	0.771278	0.738988	0.753104	0.729795	0.729805	0.633832	0.685389	0.473097	-0.602033	0.755731	0.744195	0.733811	0.739197	0.759148	0.777291	0.784286	0.52536	-0.809198	0.833302	0.960386	0.6498	0.94826	0.912394	0.66989	0.661925	0.644207	-0.855247	0.866304	0.982447	0.658847	1	0.947343	0.673828	0.66935	0.688448	0.325716	0.250292	0.256138	0.089841	0.316523	0.166499	0.266062
WF_6_post_I_Coma	-0.0317225	0.106975	-0.0861154	0.0503221	-0.0364229	0.00594779	-0.415423	0.72013	0.686911	0.716315	0.675387	0.681974	0.570211	0.638711	0.538411	-0.567268	0.732608	0.726771	0.678895	0.718261	0.73528	0.743615	0.762434	0.535641	-0.841641	0.887971	0.955623	0.720007	0.905834	0.963439	0.717428	0.698958	0.707358	-0.872965	0.917144	0.987337	0.718	0.947343	1	0.72736	0.702247	0.716195	0.266718	0.153435	0.0910224	-0.0226947	0.166109	0.00156695	0.203593
WF_6_post_I_Tetrafoil	0.0941886	0.142905	-0.0421381	-0.0658077	-0.120343	-0.0943573	-0.164806	0.217964	0.160645	0.456631	0.149908	0.178154	0.281768	0.394631	0.64067	-0.113933	0.194455	0.187956	0.239438	0.180411	0.189035	0.365646	0.399147	0.820346	-0.78343	0.918776	0.672194	0.956624	0.610149	0.654087	0.989685	0.944141	0.912737	-0.833971	0.909407	0.718685	0.951159	0.673828	0.72736	1	0.951703	0.874917	0.379628	0.214923	0.213349	0.00593517	0.169538	-0.0402275	0.165455
WF_6_post_I_2ndAstig	0.117555	0.175353	0.0183073	-0.00660202	-0.0836486	-0.0219426	-0.17787	0.197303	0.149586	0.381333	0.158678	0.147763	0.220981	0.332634	0.666483	-0.143484	0.155979	0.152115	0.192048	0.14492	0.160104	0.308407	0.370655	0.808063	-0.827369	0.920114	0.673145	0.970443	0.625492	0.635388	0.937326	0.991698	0.941647	-0.874451	0.903627	0.702216	0.966631	0.66935	0.702247	0.951703	1	0.920052	0.33862	0.175513	0.217627	-0.0609215	0.104791	-0.0842315	0.12371
WF_6_post_I_Spherical	0.188042	0.27057	0.0717031	0.164157	0.0429867	0.0655177	-0.152044	0.223812	0.185947	0.342963	0.194668	0.16972	0.18448	0.308049	0.559056	-0.116046	0.165358	0.144543	0.285408	0.134472	0.160323	0.309751	0.37644	0.870654	-0.730937	0.865684	0.664073	0.903149	0.622802	0.640085	0.83347	0.883462	0.934193	-0.784131	0.872759	0.706054	0.937169	0.688448	0.716195	0.874917	0.920052	1	0.301647	0.175302	0.207558	-0.101532	0.0581074	-0.13195	0.121008
C_6.3_post	0.127144	0.3236	-0.21209	-0.180618	0.21685	0.213488	0.0285527	0.193417	0.199713	0.107264	0.114495	0.318905	-0.0638628	0.154598	0.0916541	-0.0902317	0.0697753	0.0864611	-0.0394544	0.0989598	0.102998	0.000126175	0.0852623	0.326067	-0.383906	0.330443	0.29541	0.338919	0.226873	0.292208	0.388623	0.346939	0.262322	-0.406612	0.327703	0.306626	0.349571	0.325716	0.266718	0.379628	0.33862	0.301647	1	0.834498	0.825605	0.669912	0.560371	0.466831	0.516015
C_4.0_post	0.232012	0.407933	0.019137	0.0102412	0.407262	0.252827	0.149119	0.314138	0.357094	0.0581961	0.298717	0.400079	-0.0692673	0.143185	0.104347	0.010951	0.113232	0.131528	0.0234936	0.134742	0.145378	0.0400523	0.0566385	0.152007	-0.19977	0.198435	0.252777	0.169459	0.243652	0.188811	0.191449	0.180856	0.172956	-0.268385	0.186841	0.209202	0.177316	0.250292	0.153435	0.214923	0.175513	0.175302	0.834498	1	0.813576	0.637697	0.648417	0.575244	0.492364
C_2.5_post	0.175728	0.454401	-0.037398	0.114057	0.370442	0.447445	0.0800303	0.269662	0.305675	0.056835	0.222795	0.392103	-0.0102115	0.115866	-0.00843945	-0.135756	0.10036	0.113455	0.0388607	0.131666	0.147186	0.0352163	0.0475623	0.180843	-0.292168	0.206392	0.198564	0.217745	0.209916	0.133179	0.222918	0.227307	0.163545	-0.337783	0.199232	0.170743	0.232612	0.256138	0.0910224	0.213349	0.217627	0.207558	0.825605	0.813576	1	0.707953	0.591273	0.555226	0.530551
C_1.6_post	0.176502	0.312927	0.0252532	0.0311591	0.236834	0.301861	0.0157653	0.307036	0.288285	0.278172	0.196896	0.386434	0.209938	0.390334	-0.333154	-0.28204	0.289331	0.288723	0.24412	0.352219	0.266815	0.12602	0.253292	-0.172361	-0.0495249	0.0148566	0.0434653	-0.0111047	0.00186436	0.0684013	0.0552005	-0.0514546	-0.141024	-0.123634	0.0281289	0.0388576	0.0179616	0.089841	-0.0226947	0.00593517	-0.0609215	-0.101532	0.669912	0.637697	0.707953	1	0.781822	0.622156	0.498503
C_1.0_post	0.37823	0.400694	0.203087	0.0112183	0.392397	0.213902	-0.135055	0.567866	0.520172	0.562582	0.458143	0.525513	0.476982	0.654615	-0.135201	-0.357216	0.482073	0.468782	0.486647	0.519898	0.459866	0.39703	0.466198	-0.0692508	-0.207434	0.21035	0.326833	0.123817	0.300101	0.245173	0.216171	0.112161	0.0326726	-0.318228	0.212237	0.266152	0.145773	0.316523	0.166109	0.169538	0.104791	0.0581074	0.560371	0.648417	0.591273	0.781822	1	0.751256	0.499684
C_0.7_post	0.328723	0.484951	0.257121	0.208849	0.256513	0.271522	-0.161046	0.580632	0.567491	0.429893	0.478496	0.606862	0.521738	0.434628	-0.315658	-0.400762	0.517611	0.541796	0.325295	0.576066	0.53049	0.424268	0.286754	-0.123159	-0.0641126	-0.00307949	0.193869	-0.112079	0.236093	0.103333	-0.00280154	-0.0823886	-0.173912	-0.134817	0.00732328	0.0989938	-0.0872706	0.166499	0.00156695	-0.0402275	-0.0842315	-0.13195	0.466831	0.575244	0.555226	0.622156	0.751256	1	0.573926
G_6.3_post	0.248277	0.51165	0.0461152	0.199456	0.0564712	0.253665	-0.275195	0.349136	0.353175	0.245771	0.3426	0.350427	0.301719	0.282196	-0.219133	-0.391812	0.33908	0.362731	0.172079	0.446528	0.303979	0.324989	0.247144	0.124512	-0.295936	0.156806	0.277743	0.101006	0.290558	0.250119	0.188674	0.124493	0.0280945	-0.304332	0.171281	0.231843	0.126864	0.266062	0.203593	0.165455	0.12371	0.121008	0.516015	0.492364	0.530551	0.498503	0.499684	0.573926	1
G_4.0_post	0.497875	0.670991	0.168223	0.242559	0.280693	0.350046	-0.329293	0.328521	0.316964	0.284289	0.306148	0.315327	0.353439	0.318656	-0.177868	-0.423273	0.274871	0.273063	0.247282	0.3389	0.277055	0.302137	0.173876	-0.0253209	-0.240017	0.0784069	0.191552	0.03527	0.212068	0.122636	0.161984	0.0531779	-0.0198995	-0.240797	0.0730856	0.136168	0.0410863	0.201508	0.0828357	0.114279	0.0426389	0.0305131	0.554599	0.54885	0.611526	0.587202	0.643251	0.618246	0.84864
G_2.5_post	0.368019	0.497801	0.12655	0.198889	0.349624	0.204772	-0.269403	0.30929	0.319243	0.193998	0.287076	0.301168	0.327127	0.247308	-0.408685	-0.369783	0.234875	0.240636	0.192179	0.306744	0.23117	0.194446	0.0998318	-0.223983	0.0260378	-0.128601	-0.0434091	-0.171363	-0.00254292	-0.102861	-0.0780297	-0.207572	-0.230543	0.0194666	-0.135396	-0.0995133	-0.163743	-0.0365091	-0.158268	-0.12967	-0.217583	-0.224113	0.42146	0.508682	0.565787	0.661894	0.665153	0.632421	0.643917
G_1.6_post	0.324309	0.533048	0.182638	0.195052	0.25995	0.311516	-0.0611687	0.288277	0.282137	0.244927	0.272023	0.253725	0.240958	0.294357	-0.1624	-0.129172	0.331023	0.330463	0.31781	0.335063	0.334029	0.31941	0.232528	0.0243275	-0.143634	0.0819341	0.143148	0.0405177	0.17532	0.0385538	0.126179	0.0717954	-0.029266	-0.220245	0.100384	0.111856	0.0709434	0.16567	0.0217643	0.102978	0.0740419	-0.00997485	0.530874	0.619528	0.692361	0.640142	0.704724	0.665584	0.654662
G_1.0_post	0.469886	0.656116	0.182008	0.30591	0.245509	0.435466	-0.272132	0.158172	0.153578	0.156094	0.142743	0.163838	0.269521	0.176634	-0.247619	-0.260473	0.203782	0.210468	0.169762	0.240988	0.220383	0.234636	0.0589033	0.0310217	-0.191834	0.0438362	0.074437	0.0307734	0.0847516	0.0197937	0.139881	0.0450882	-0.0491728	-0.181397	0.049965	0.0453354	0.0479758	0.0988262	-0.0159416	0.0926693	0.0386918	-8.37768e-05	0.473823	0.4069	0.594999	0.559188	0.535304	0.584427	0.691815
G_0.7_post	0.413209	0.491921	0.251248	0.311402	0.325982	0.326467	-0.171331	0.361726	0.364473	0.257055	0.325987	0.371304	0.450019	0.259641	-0.40896	-0.298447	0.357676	0.367502	0.277607	0.430286	0.339283	0.311864	0.141527	-0.318312	0.114834	-0.197052	-0.0327643	-0.270754	0.0374401	-0.104471	-0.146196	-0.283047	-0.318234	0.0931307	-0.199823	-0.111258	-0.264212	-0.0264824	-0.197249	-0.194401	-0.291405	-0.317701	0.313285	0.452347	0.469043	0.62626	0.6487	0.820627	0.526622
General_Health_post	-0.765789	-0.475403	-0.39779	-0.137647	-0.592198	-0.419203	0.314078	-0.311499	-0.318066	-0.157054	-0.224666	-0.412414	-0.0882007	-0.347019	-0.0404192	0.147381	-0.185127	-0.16551	-0.275348	-0.200021	-0.161072	-0.073326	0.0842149	0.183549	0.103549	0.0187618	-0.0313781	0.016071	-0.0362385	0.0334164	0.0269405	0.0737258	-0.0839578	0.0378489	0.0772557	0.0724111	0.0551141	-0.00982353	0.141326	0.0315084	0.0886772	-0.0213029	-0.312571	-0.519307	-0.302858	-0.442935	-0.531793	-0.475578	-0.0443335
General_Vision_post	-0.638747	-0.193847	-0.530612	-0.179028	-0.31138	-0.412	0.345159	-0.410465	-0.417737	-0.17412	-0.37569	-0.360255	-0.152903	-0.363716	0.232622	0.0866932	-0.263343	-0.243358	-0.300124	-0.258284	-0.195571	-0.092774	-0.0223446	0.415969	-0.060098	0.206608	0.0775686	0.241552	0.00428093	0.207966	0.287653	0.253298	0.184389	-0.11876	0.262392	0.258332	0.254158	0.160549	0.329314	0.295396	0.259678	0.188042	-0.0431465	-0.258229	-0.0798437	-0.242677	-0.334365	-0.42112	0.149354
Peripheral_Vision_post	-0.391064	-0.405747	-0.26454	-0.278439	-0.218339	-0.291907	-0.0229646	0.248804	0.18258	0.320605	0.243306	0.113685	0.24934	0.252301	0.390566	-0.218146	0.275202	0.241576	0.306108	0.243678	0.228661	0.326948	0.41008	0.0987466	-0.264584	0.269033	0.331444	0.191118	0.365875	0.264878	0.189659	0.24302	0.189988	-0.306415	0.259223	0.31382	0.151358	0.293428	0.297641	0.173976	0.221868	0.109464	-0.324828	-0.355167	-0.261641	-0.270085	-0.120193	-0.201269	-0.182261
Ocular_Pain_post	-0.231224	-0.426783	-0.135454	-0.0212468	0.0630179	0.25657	-0.252081	0.458771	0.503741	0.0627906	0.633864	0.0792836	0.0632978	0.106496	-0.478753	-0.268969	0.105105	0.0814821	0.232882	0.292101	-0.0493409	0.216065	0.399184	-0.302244	0.0522006	-0.105835	0.0439195	-0.189399	0.177159	-0.128231	-0.284609	-0.168049	-0.28768	0.0586762	-0.116561	-0.114286	-0.148389	-0.0658483	-0.12445	-0.284216	-0.15894	-0.168147	-0.0813413	-0.00406518	0.0108589	0.0525604	0.114896	-0.0128177	0.0194873
Color_Vision_post	-0.528225	-0.483789	-0.348649	-0.298577	-0.324537	-0.216	0.142522	-0.156344	-0.200215	0.0290068	-0.183048	-0.175286	-0.0534655	-0.0108025	0.354752	0.00557659	-0.0169889	-0.0272186	-0.0168931	-0.029591	-0.0466602	-0.00311968	0.0869599	0.144917	-0.118575	0.0947405	0.00632332	0.159941	-0.00840051	0.023587	0.148204	0.202886	0.14591	-0.100083	0.0925756	0.0738496	0.0905645	0.0422481	0.0857743	0.131795	0.165082	0.0380143	-0.160864	-0.307477	-0.140324	-0.222418	-0.319626	-0.411353	-0.173837
Role_Limitation_post	0.0599649	0.400425	-0.00411369	0.21864	0.330951	-0.191115	0.140442	-0.127947	-0.131562	0.0146537	-0.234492	0.0773124	0.0879246	0.00468331	0.305721	-0.185455	-0.0538483	-0.0326146	-0.0251401	-0.00160384	-0.0127496	0.0414858	-0.263052	0.237176	-0.0115797	0.103403	-0.0363791	0.178136	-0.0533896	0.0198694	0.230646	0.102218	0.250914	-0.0365136	0.104202	0.0919827	0.132794	0.122602	0.0650615	0.220179	0.07699	0.139923	0.0374828	0.0628674	0.103464	0.10104	0.134172	0.0780627	0.150804
Mental_Health_post	-0.293532	-0.0357512	-0.156417	-0.0612722	0.0628735	-0.408767	0.0932907	-0.213464	-0.215588	-0.0391771	-0.204084	-0.210095	-0.0480568	-0.0748526	0.282828	-0.117592	-0.180487	-0.177704	-0.10374	-0.113285	-0.173838	-0.0222926	-0.0780848	0.224634	0.0109213	0.106272	0.0116943	0.139298	-0.036311	0.0955754	0.189659	0.122679	0.178704	-0.0190525	0.127963	0.148933	0.115467	0.0961294	0.185225	0.197647	0.114619	0.112384	-0.0624831	-0.124285	-0.134539	-0.147906	-0.0197938	-0.254551	0.0869008
Social_Function_post	-0.546223	-0.191846	-0.430319	-0.164804	-0.107498	-0.344518	0.295665	-0.174589	-0.220611	0.05798	-0.249862	-0.119759	-0.0290813	-0.107349	0.44648	-0.0861649	-0.0851978	-0.0768568	-0.186121	-0.161444	-0.0311889	-0.0290155	0.14926	0.526023	-0.214245	0.373783	0.257627	0.405624	0.208378	0.341988	0.361272	0.432468	0.40303	-0.280831	0.41134	0.407379	0.401711	0.352932	0.438096	0.382858	0.432244	0.393033	-0.0571478	-0.236836	-0.0645514	-0.299317	-0.304001	-0.409538	-0.0834784
Dependence_post	0.344634	0.462237	-0.0757328	-0.0449053	0.742867	0.263481	0.0450796	0.388131	0.355979	0.361933	0.227489	0.486733	0.1486	0.488282	0.293528	-0.360437	0.175388	0.150538	0.313297	0.210492	0.152294	0.172222	0.179186	0.255283	-0.27891	0.376886	0.293354	0.408728	0.283413	0.229239	0.379333	0.32294	0.418609	-0.350428	0.351868	0.308304	0.383533	0.400719	0.216929	0.368384	0.294332	0.361523	0.512375	0.656222	0.528543	0.640625	0.707438	0.4504	0.167148
Near_Vision_post	-0.191454	0.22724	-0.0940042	0.129223	-0.0749881	-0.253319	-0.0131604	-0.241061	-0.30338	0.133876	-0.31703	-0.192432	0.188425	-0.0616078	0.47102	-0.274659	0.0655489	0.0983648	-0.19148	0.00580118	0.0776048	0.141642	-0.0683057	0.506165	-0.237622	0.274218	0.169727	0.320544	0.15527	0.214265	0.354268	0.359907	0.394654	-0.22719	0.307666	0.308271	0.298067	0.263885	0.336299	0.372189	0.353397	0.351313	-0.122201	-0.272817	-0.127988	-0.380459	-0.260515	-0.161957	0.110357
Driving_General_post	0.341976	0.103679	0.12357	-0.145915	0.63392	0.0311734	-0.468573	0.508101	0.441196	0.553378	0.422307	0.290164	0.388796	0.500531	0.39454	-0.459624	0.314564	0.24842	0.429124	0.348288	0.145324	0.390886	0.397083	0.142315	-0.389315	0.356129	0.439175	0.30074	0.456855	0.28472	0.244647	0.297298	0.41507	-0.319915	0.30108	0.344036	0.249489	0.363529	0.296714	0.261345	0.289929	0.35001	0.139977	0.278656	0.0751919	-0.0235631	0.419815	0.178123	-0.214863
Distance_Vision_post	-0.64256	-0.566951	-0.403763	-0.398201	-0.118716	-0.276676	0.272895	-0.0799895	-0.107862	0.0228688	-0.0882941	-0.133925	-0.19814	-0.0441216	0.273776	0.0318458	-0.203002	-0.212818	-0.186402	-0.209988	-0.180896	-0.178121	0.321785	0.334896	-0.155304	0.315013	0.261852	0.309584	0.196345	0.345892	0.203849	0.352077	0.275973	-0.229434	0.342836	0.34616	0.327263	0.283682	0.376073	0.234327	0.364112	0.304501	-0.0315681	-0.198973	-0.125541	-0.218851	-0.21867	-0.535004	-0.257915
25-item_post	-0.607211	-0.269007	-0.390138	-0.134583	-0.116296	-0.354528	0.230945	-0.150498	-0.166871	-0.00165988	-0.138675	-0.201045	-0.0439533	-0.123244	0.232736	-0.118227	-0.14781	-0.13956	-0.154437	-0.106255	-0.141277	-0.00135684	0.132968	0.354143	-0.0795129	0.232023	0.138453	0.251239	0.117682	0.197903	0.231833	0.265636	0.218552	-0.146355	0.270254	0.26505	0.25757	0.215945	0.299968	0.244284	0.265842	0.22153	-0.108418	-0.256104	-0.11139	-0.238181	-0.212712	-0.387105	0.00663267
Driving_Daytime_post	-0.0545489	-0.0480988	0.0392186	-0.131934	-0.170877	-0.31534	-0.00779123	0.229254	0.201057	0.251666	0.193681	0.196665	0.193358	0.267031	0.447829	-0.0982458	0.218757	0.223726	0.159323	0.197304	0.229868	0.284968	0.262709	0.518453	-0.531042	0.621331	0.503995	0.611177	0.502439	0.432116	0.598776	0.688548	0.62903	-0.602853	0.609917	0.512935	0.594794	0.503143	0.47678	0.625887	0.681953	0.560485	0.135656	0.210252	0.171573	-0.117037	0.118396	0.0700137	-0.0286614
Driving_Nighttime_post	-0.106013	-0.175067	-0.245095	-0.387412	-0.142717	-0.352042	-0.0825734	-0.247118	-0.302552	0.0268006	-0.315608	-0.271992	0.0107587	-0.0543628	0.184584	0.1535	-0.276008	-0.299761	-0.140319	-0.29805	-0.281836	-0.178605	-0.107372	0.350369	-0.121895	0.134255	-0.0335018	0.237538	-0.0864698	-0.0153444	0.242999	0.246627	0.261257	-0.0730356	0.104681	-0.013347	0.217757	-0.0291446	-0.0103226	0.230402	0.247354	0.250068	0.112656	-0.0666872	-0.00962302	-0.162538	0.0270255	-0.1574	-0.0248904
Driving_Adverse_Conditions_post	-0.126024	-0.192735	-0.0104343	-0.115488	0.135419	-0.25593	-0.219226	0.328832	0.353716	0.140531	0.361082	0.312725	0.183189	0.208709	0.222407	-0.292618	0.185591	0.196462	0.135465	0.205177	0.210619	0.170518	0.202173	0.223123	-0.420616	0.421369	0.454916	0.346904	0.46264	0.396472	0.308783	0.371218	0.43368	-0.427381	0.38496	0.395146	0.330187	0.410056	0.382023	0.311785	0.366281	0.451925	0.185342	0.217917	0.183964	-0.0534277	0.323753	0.157879	-0.0258139
Spectacle Dependence_Distance_post	0.234252	0.235182	0.358065	0.0463164	0.0251383	-0.0882212	-0.177555	-0.035136	-0.10044	0.125493	-0.0434631	-0.146939	0.00645438	0.124416	0.253831	-0.0620315	-0.0871719	-0.125859	0.0794992	-0.116788	-0.112241	0.0422216	0.151309	0.174056	-0.292931	0.232706	0.108583	0.302595	0.111426	0.075723	0.153233	0.364657	0.291553	-0.284425	0.190878	0.0585424	0.302424	0.0625683	0.0437265	0.157504	0.364927	0.290882	-0.0175801	0.0236628	0.0704543	-0.0182928	0.0757558	0.0304608	-0.0132198
Spectacle Dependence_Intermediate_post	0.234252	0.235182	0.358065	0.0463164	0.0251383	-0.0882212	-0.177555	-0.035136	-0.10044	0.125493	-0.0434631	-0.146939	0.00645438	0.124416	0.253831	-0.0620315	-0.0871719	-0.125859	0.0794992	-0.116788	-0.112241	0.0422216	0.151309	0.174056	-0.292931	0.232706	0.108583	0.302595	0.111426	0.075723	0.153233	0.364657	0.291553	-0.284425	0.190878	0.0585424	0.302424	0.0625683	0.0437265	0.157504	0.364927	0.290882	-0.0175801	0.0236628	0.0704543	-0.0182928	0.0757558	0.0304608	-0.0132198
Spectacle Dependence_Near_post	0.0665774	0.094587	-0.00988105	-0.0216882	0.23657	-0.00253351	-0.214639	0.363324	0.350753	0.239073	0.400258	0.258756	0.169134	0.269463	0.196208	-0.284011	0.243917	0.227373	0.261878	0.250087	0.220424	0.253514	0.343544	0.337797	-0.556749	0.577268	0.488501	0.549238	0.496724	0.463075	0.368038	0.542851	0.502454	-0.589127	0.571584	0.451595	0.587958	0.448743	0.458698	0.39476	0.557256	0.581119	0.340623	0.282659	0.468173	0.249902	0.275602	0.134322	0.217759
[truncated: 24 more columns]

## Sheet: Supplemetal Table 4(B)
Supplemental Table 4 (B) P values for TFNT00
	UDVA_post	CDVA_post	UIVA_post	CIVA_post	UNVA_post	CNVA_post	WF_4_post_O_Astigmatism	WF_4_post_O_TotalHOA	WF_4_post_O_Third	WF_4_post_O_Fourth	WF_4_post_O_Trefoil	WF_4_post_O_Coma	WF_4_post_O_Tetrafoil	WF_4_post_O_2ndAstig	WF_4_post_O_Spherical	WF_4_post_I_Astigmatism	WF_4_post_I_TotalHOA	WF_4_post_I_Third	WF_4_post_I_Fourth	WF_4_post_I_Trefoil	WF_4_post_I_Coma	WF_4_post_I_Tetrafoil	WF_4_post_I_2ndAstig	WF_4_post_I_Spherical	WF_6_post_O_Astigmatism	WF_6_post_O_TotalHOA	WF_6_post_O_Third	WF_6_post_O_Fourth	WF_6_post_O_Trefoil	WF_6_post_O_Coma	WF_6_post_O_Tetrafoil	WF_6_post_O_2ndAstig	WF_6_post_O_Spherical	WF_6_post_I_Astigmatism	WF_6_post_I_TotalHOA	WF_6_post_I_Third	WF_6_post_I_Fourth	WF_6_post_I_Trefoil	WF_6_post_I_Coma	WF_6_post_I_Tetrafoil	WF_6_post_I_2ndAstig	WF_6_post_I_Spherical	C_6.3_post	C_4.0_post	C_2.5_post	C_1.6_post	C_1.0_post	C_0.7_post	G_6.3_post
UDVA_post	0	1.63028e-31	2.14094e-18	2.84082e-07	6.43852e-09	6.47662e-06	0.00346684	0.441145	0.711131	0.0701871	0.934229	0.555729	0.0567931	0.00976382	0.279077	0.896936	0.98543	0.71698	0.0775521	0.666069	0.845066	0.341723	0.178642	0.146325	0.68644	0.48693	0.793172	0.433224	0.886804	0.850132	0.410232	0.41083	0.553903	0.560205	0.506307	0.994342	0.197509	0.708947	0.781372	0.408997	0.302173	0.0970036	0.405244	0.125129	0.248229	0.246119	0.0104132	0.0274708	0.100075
CDVA_post	1.63028e-31	0	4.29247e-17	1.14918e-11	7.07784e-10	1.72062e-08	0.0511955	0.147817	0.229954	0.108342	0.37336	0.204985	0.12778	0.0341411	0.261779	0.395925	0.500247	0.705293	0.0442365	0.76524	0.495567	0.165079	0.155351	0.0232978	0.314384	0.138295	0.199385	0.181994	0.235528	0.171064	0.236265	0.202016	0.303883	0.155367	0.1027	0.255886	0.0404755	0.133831	0.34806	0.208979	0.122168	0.0158775	0.0301277	0.00540865	0.00171488	0.0363497	0.00637926	0.000735033	0.00032781
UIVA_post	2.14094e-18	4.29247e-17	0	2.74884e-12	0.000134273	0.00198468	0.0394759	0.665934	0.712718	0.600572	0.875128	0.699186	0.459564	0.0702454	0.143343	0.974006	0.83355	0.715832	0.338369	0.678552	0.865911	0.490853	0.531952	0.550013	0.869683	0.970905	0.910208	0.78097	0.959082	0.929021	0.666006	0.982229	0.83475	0.922772	0.827088	0.626233	0.891093	0.876323	0.456462	0.715952	0.874432	0.535456	0.166932	0.901872	0.809545	0.870743	0.186111	0.0920058	0.766279
CIVA_post	2.84082e-07	1.14918e-11	2.74884e-12	0	5.13005e-05	9.17213e-08	0.283543	0.230099	0.163956	0.94948	0.249833	0.156057	0.782435	0.355805	0.0912976	0.42568	0.510762	0.629276	0.0899082	0.694623	0.442128	0.291714	0.443794	0.251246	0.675485	0.964149	0.533974	0.63312	0.464952	0.385016	0.360668	0.67753	0.81376	0.965639	0.812611	0.633056	0.743378	0.328918	0.663833	0.569606	0.954557	0.153692	0.240687	0.947395	0.461	0.840867	0.942384	0.173665	0.194273
UNVA_post	6.43852e-09	7.07784e-10	0.000134273	5.13005e-05	0	9.77187e-15	0.980473	0.100499	0.0573934	0.855561	0.0494583	0.160261	0.958106	0.860612	0.218852	0.761135	0.907595	0.906802	0.220822	0.982719	0.948364	0.969219	0.986383	0.607583	0.511263	0.813146	0.682516	0.441631	0.456359	0.968763	0.225992	0.358819	0.724202	0.702686	0.727523	0.934285	0.679403	0.47012	0.74997	0.290774	0.463607	0.7068	0.152479	0.00549295	0.0122486	0.117255	0.00767422	0.0889596	0.712534
CNVA_post	6.47662e-06	1.72062e-08	0.00198468	9.17213e-08	9.77187e-15	0	0.423536	0.172133	0.0929492	0.91375	0.157784	0.0616102	0.924598	0.403649	0.0429804	0.322494	0.338892	0.396368	0.11629	0.451311	0.247317	0.49242	0.68263	0.67659	0.967419	0.786828	0.735852	0.510908	0.714941	0.698393	0.37987	0.720476	0.38596	0.807174	0.999905	0.704604	0.931325	0.319021	0.95851	0.408154	0.847786	0.566192	0.159097	0.0938101	0.00205771	0.0438793	0.158271	0.0711947	0.0926901
WF_4_post_O_Astigmatism	0.00346684	0.0511955	0.0394759	0.283543	0.980473	0.423536	0	1.26988e-06	3.18976e-05	3.43681e-07	0.000219962	3.82087e-06	3.28578e-10	1.83455e-08	0.271683	1.02423e-14	2.15941e-06	3.58128e-06	7.6845e-05	1.54834e-06	2.64459e-06	1.23019e-08	8.21301e-07	0.450548	1.00292e-07	0.00243832	5.6353e-06	0.0953013	3.10884e-05	5.43957e-06	0.0543096	0.071591	0.148232	0.000109529	0.00598383	8.57154e-05	0.224352	9.76176e-05	0.00014062	0.146663	0.116817	0.181011	0.8523	0.328248	0.601258	0.918132	0.376402	0.290582	0.067307
WF_4_post_O_TotalHOA	0.441145	0.147817	0.665934	0.230099	0.100499	0.172133	1.26988e-06	0	9.55931e-52	3.6155e-14	9.18639e-39	4.92273e-39	3.19687e-16	2.6629e-14	0.124647	3.94671e-18	2.59294e-33	1.23923e-30	1.83731e-16	5.83027e-33	4.68722e-30	2.30317e-21	1.77812e-16	0.572265	4.46963e-07	3.0204e-06	3.31625e-19	0.0661308	9.0448e-20	3.12928e-17	0.035613	0.0641603	0.128379	2.67432e-08	6.5314e-07	9.46341e-16	0.0573493	9.09443e-17	7.44459e-14	0.0536444	0.0813524	0.0473888	0.203007	0.0355948	0.0732303	0.0402138	4.73116e-05	2.89821e-05	0.0187394
WF_4_post_O_Third	0.711131	0.229954	0.712718	0.163956	0.0573934	0.0929492	3.18976e-05	9.55931e-52	0	1.87728e-07	7.61542e-53	1.52219e-45	1.45127e-10	3.90486e-08	0.656039	5.8902e-16	3.40056e-27	1.74125e-29	3.89198e-10	1.33121e-31	1.13029e-29	2.8909e-14	7.8331e-10	0.760073	3.3392e-06	2.80732e-05	2.51411e-17	0.160647	2.63463e-18	1.65306e-15	0.123689	0.158048	0.246976	2.78138e-07	8.16661e-06	7.78691e-14	0.139	7.53413e-15	2.75847e-12	0.157277	0.188251	0.100853	0.188405	0.0160386	0.0411527	0.0548014	0.000249754	4.79832e-05	0.0173243
WF_4_post_O_Fourth	0.0701871	0.108342	0.600572	0.94948	0.855561	0.91375	3.43681e-07	3.6155e-14	1.87728e-07	0	4.17581e-06	3.52419e-08	1.96336e-28	2.19082e-39	5.25798e-05	5.7085e-09	1.23257e-14	1.10172e-10	2.06032e-25	6.27518e-11	6.83727e-10	6.07718e-25	7.47327e-31	0.00156423	1.49076e-08	4.67322e-09	5.44263e-15	0.000304331	2.66479e-13	2.14783e-14	3.09335e-06	0.000284867	0.00358221	1.05596e-09	2.6733e-10	9.47599e-16	0.000345261	1.18767e-15	1.15687e-13	2.33864e-05	0.000525635	0.00197371	0.4831	0.704148	0.710762	0.0642808	5.76141e-05	0.00320588	0.103662
WF_4_post_O_Trefoil	0.934229	0.37336	0.875128	0.249833	0.0494583	0.157784	0.000219962	9.18639e-39	7.61542e-53	4.17581e-06	0	5.88969e-27	2.69846e-08	1.65063e-06	0.505063	3.81492e-14	5.26022e-22	3.35672e-23	3.1099e-09	4.45495e-26	1.10253e-22	3.47769e-12	2.47541e-09	0.604766	2.78342e-06	3.02182e-05	1.12915e-17	0.152699	8.2751e-21	3.917e-14	0.16096	0.144381	0.210264	1.73511e-07	1.2764e-05	3.15838e-13	0.129456	2.35707e-14	8.65787e-12	0.187291	0.162488	0.0855853	0.45391	0.0462355	0.141275	0.194844	0.00155224	0.000884889	0.0212358
WF_4_post_O_Coma	0.555729	0.204985	0.699186	0.156057	0.160261	0.0616102	3.82087e-06	4.92273e-39	1.52219e-45	3.52419e-08	5.88969e-27	0	7.17081e-12	5.41565e-09	0.5415	4.62368e-17	8.34009e-28	2.79961e-31	2.2684e-09	1.06725e-30	3.41801e-34	1.93782e-14	3.89971e-09	0.920551	2.19445e-06	4.00906e-05	1.35102e-15	0.147324	2.09077e-14	3.63701e-16	0.0758637	0.139625	0.233857	5.28192e-07	1.15924e-05	1.47799e-13	0.159874	2.35412e-14	4.53176e-12	0.116224	0.193752	0.134828	0.0327467	0.00646818	0.00772415	0.00873995	0.000209835	9.89867e-06	0.018277
WF_4_post_O_Tetrafoil	0.0567931	0.12778	0.459564	0.782435	0.958106	0.924598	3.28578e-10	3.19687e-16	1.45127e-10	1.96336e-28	2.69846e-08	7.17081e-12	0	4.67657e-21	0.119909	4.828e-13	1.43304e-17	3.25259e-15	4.02061e-15	5.79545e-16	7.15077e-14	1.8999e-24	6.971e-17	0.135101	4.7709e-06	4.20253e-05	5.38091e-10	0.0392239	1.30516e-09	4.34224e-09	0.00205049	0.0302208	0.148028	4.36381e-06	1.20531e-05	1.09515e-09	0.0516293	3.61113e-10	4.12286e-08	0.0118801	0.0503382	0.103618	0.676843	0.651177	0.94692	0.16631	0.000923772	0.000237392	0.0439835
WF_4_post_O_2ndAstig	0.00976382	0.0341411	0.0702454	0.355805	0.860612	0.403649	1.83455e-08	2.6629e-14	3.90486e-08	2.19082e-39	1.65063e-06	5.41565e-09	4.67657e-21	0	0.00142095	1.17361e-09	5.87838e-14	1.50725e-10	5.97055e-23	6.99709e-11	1.00307e-09	3.41087e-22	5.91593e-32	0.0035906	7.68067e-07	3.05366e-07	4.17709e-12	0.0021417	1.13352e-10	4.74972e-12	8.97441e-05	0.00163271	0.0165022	5.61477e-08	6.19371e-08	7.87131e-12	0.00208903	3.21807e-12	2.39918e-10	0.000319589	0.00274285	0.00574728	0.310579	0.348074	0.44849	0.00802962	1.07185e-06	0.00285094	0.060363
WF_4_post_O_Spherical	0.279077	0.261779	0.143343	0.0912976	0.218852	0.0429804	0.271683	0.124647	0.656039	5.25798e-05	0.505063	0.5415	0.119909	0.00142095	0	0.128869	0.0895926	0.242898	0.00261167	0.308958	0.187547	0.00470728	0.000137959	1.25419e-05	6.22676e-11	3.98518e-10	1.96835e-06	1.93611e-11	7.08053e-06	1.24306e-05	7.1408e-10	2.88465e-13	5.54816e-16	2.09935e-10	1.54749e-08	8.9567e-07	4.94053e-08	1.06787e-05	3.08834e-07	2.03181e-10	2.02405e-11	8.55853e-08	0.549309	0.495145	0.956121	0.0253327	0.375883	0.0346653	0.148102
WF_4_post_I_Astigmatism	0.896936	0.395925	0.974006	0.42568	0.761135	0.322494	1.02423e-14	3.94671e-18	5.8902e-16	5.7085e-09	3.81492e-14	4.62368e-17	4.828e-13	1.17361e-09	0.128869	0	1.61029e-15	6.2694e-16	3.88416e-07	4.72667e-18	4.12935e-16	9.74828e-12	5.83337e-10	0.601324	6.01023e-08	0.000483549	1.05217e-10	0.163988	2.22858e-10	2.13457e-10	0.122544	0.10485	0.329248	6.65157e-07	0.00059229	1.00218e-08	0.315666	4.38962e-09	5.01219e-08	0.317417	0.207118	0.308468	0.55555	0.943082	0.373907	0.0605116	0.0159997	0.00636949	0.00777361
WF_4_post_I_TotalHOA	0.98543	0.500247	0.83355	0.510762	0.907595	0.338892	2.15941e-06	2.59294e-33	3.40056e-27	1.23257e-14	5.26022e-22	8.34009e-28	1.43304e-17	5.87838e-14	0.0895926	1.61029e-15	0	1.818e-65	5.69388e-20	1.10711e-55	2.11428e-53	2.61703e-27	5.33809e-19	0.66597	2.25029e-06	3.85974e-05	2.0523e-15	0.146982	5.89779e-15	4.44264e-15	0.0586998	0.133038	0.233478	5.92613e-07	1.7931e-06	3.7521e-16	0.152092	8.3073e-16	1.67094e-14	0.0859362	0.169848	0.145295	0.648785	0.458939	0.511857	0.0538891	0.000798782	0.000271233	0.0226921
WF_4_post_I_Third	0.71698	0.705293	0.715832	0.629276	0.906802	0.396368	3.58128e-06	1.23923e-30	1.74125e-29	1.10172e-10	3.35672e-23	2.79961e-31	3.25259e-15	1.50725e-10	0.242898	6.2694e-16	1.818e-65	0	1.42285e-13	6.44398e-70	1.04443e-66	1.60239e-21	5.76503e-14	0.947179	1.07724e-06	4.09622e-05	2.4359e-15	0.148161	8.21867e-15	4.03986e-15	0.0628224	0.128465	0.247667	3.99632e-07	2.62844e-06	1.07228e-15	0.176422	3.86504e-15	3.3957e-14	0.0971594	0.180805	0.203753	0.572253	0.389106	0.458047	0.0544175	0.00116211	0.000121164	0.0143315
WF_4_post_I_Fourth	0.0775521	0.0442365	0.338369	0.0899082	0.220822	0.11629	7.6845e-05	1.83731e-16	3.89198e-10	2.06032e-25	3.1099e-09	2.2684e-09	4.02061e-15	5.97055e-23	0.00261167	3.88416e-07	5.69388e-20	1.42285e-13	0	4.55857e-13	4.44117e-13	3.5256e-28	6.56182e-32	0.0136149	0.000329577	8.15955e-05	6.01801e-12	0.108158	6.89896e-12	4.14677e-11	0.0323281	0.124089	0.129831	2.73939e-05	1.83019e-06	1.22084e-13	0.0467973	1.44049e-14	6.14578e-12	0.0335641	0.0899657	0.0107849	0.796931	0.878252	0.799924	0.106076	0.000699625	0.0292262	0.258344
WF_4_post_I_Trefoil	0.666069	0.76524	0.678552	0.694623	0.982719	0.451311	1.54834e-06	5.83027e-33	1.33121e-31	6.27518e-11	4.45495e-26	1.06725e-30	5.79545e-16	6.99709e-11	0.308958	4.72667e-18	1.10711e-55	6.44398e-70	4.55857e-13	0	2.92623e-48	7.31384e-21	1.77645e-14	0.744346	6.03944e-07	4.13585e-05	1.27012e-15	0.151659	1.61513e-15	4.08077e-15	0.0652296	0.140584	0.291777	2.34054e-07	3.91527e-06	3.35198e-15	0.186093	7.33752e-15	9.24793e-14	0.111597	0.202562	0.237388	0.517792	0.377519	0.388606	0.0176507	0.000251974	3.46165e-05	0.00210715
WF_4_post_I_Coma	0.845066	0.495567	0.865911	0.442128	0.948364	0.247317	2.64459e-06	4.68722e-30	1.13029e-29	6.83727e-10	1.10253e-22	3.41801e-34	7.15077e-14	1.00307e-09	0.187547	4.12935e-16	2.11428e-53	1.04443e-66	4.44117e-13	2.92623e-48	0	2.36941e-20	1.76861e-12	0.973323	6.82228e-07	3.08413e-05	4.61268e-16	0.135621	4.53615e-15	5.14125e-16	0.0620454	0.114081	0.196678	2.54147e-07	2.1991e-06	2.49349e-16	0.161799	5.18252e-16	1.20032e-14	0.0952211	0.158697	0.158121	0.500769	0.340662	0.334626	0.0764344	0.00148207	0.000177938	0.0423477
WF_4_post_I_Tetrafoil	0.341723	0.165079	0.490853	0.291714	0.969219	0.49242	1.23019e-08	2.30317e-21	2.8909e-14	6.07718e-25	3.47769e-12	1.93782e-14	1.8999e-24	3.41087e-22	0.00470728	9.74828e-12	2.61703e-27	1.60239e-21	3.5256e-28	7.31384e-21	2.36941e-20	0	1.51903e-25	0.00911234	8.30019e-08	1.9217e-07	1.92022e-16	0.00670891	4.6345e-16	1.09989e-14	0.000491948	0.00488977	0.0158127	2.24037e-08	7.58633e-09	4.10847e-17	0.00676718	3.68805e-17	4.1667e-15	0.000920804	0.00568811	0.0054709	0.999344	0.79392	0.818355	0.409444	0.00692562	0.00367751	0.0293869
WF_4_post_I_2ndAstig	0.178642	0.155351	0.531952	0.443794	0.986383	0.68263	8.21301e-07	1.77812e-16	7.8331e-10	7.47327e-31	2.47541e-09	3.89971e-09	6.971e-17	5.91593e-32	0.000137959	5.83337e-10	5.33809e-19	5.76503e-14	6.56182e-32	1.77645e-14	1.76861e-12	1.51903e-25	0	0.00273822	1.28371e-08	8.32848e-09	9.82329e-18	0.000802709	2.13203e-17	6.44321e-16	0.0001317	0.000689649	0.00340451	2.92439e-10	2.87038e-10	6.0335e-18	0.000599723	1.24482e-17	3.26793e-16	0.000268606	0.000772209	0.00062798	0.577611	0.711719	0.756367	0.0931866	0.0012478	0.0561598	0.101685
WF_4_post_I_Spherical	0.146325	0.0232978	0.550013	0.251246	0.607583	0.67659	0.450548	0.572265	0.760073	0.00156423	0.604766	0.920551	0.135101	0.0035906	1.25419e-05	0.601324	0.66597	0.947179	0.0136149	0.744346	0.973323	0.00911234	0.00273822	0	1.98876e-06	1.50272e-12	2.05865e-05	2.83368e-16	0.000120992	4.39285e-05	1.18771e-16	1.78912e-16	1.43865e-17	1.05834e-07	9.80586e-14	4.04301e-07	8.50009e-20	6.6569e-07	3.64498e-07	2.25133e-20	2.24549e-19	1.94967e-25	0.028823	0.318857	0.234508	0.257553	0.651255	0.420243	0.415115
WF_6_post_O_Astigmatism	0.68644	0.314384	0.869683	0.675485	0.511263	0.967419	1.00292e-07	4.46963e-07	3.3392e-06	1.49076e-08	2.78342e-06	2.19445e-06	4.7709e-06	7.68067e-07	6.22676e-11	6.01023e-08	2.25029e-06	1.07724e-06	0.000329577	6.03944e-07	6.82228e-07	8.30019e-08	1.28371e-08	1.98876e-06	0	5.04373e-32	1.32014e-24	4.43884e-22	2.33436e-20	1.19356e-21	2.50666e-19	8.16771e-24	1.40725e-19	2.192e-47	1.89516e-26	1.89149e-22	1.77974e-17	1.82819e-19	2.6705e-22	1.42485e-17	5.57816e-21	2.05101e-14	0.00922901	0.188276	0.0514754	0.74664	0.171538	0.675648	0.0484052
WF_6_post_O_TotalHOA	0.48693	0.138295	0.970905	0.964149	0.813146	0.786828	0.00243832	3.0204e-06	2.80732e-05	4.67322e-09	3.02182e-05	4.00906e-05	4.20253e-05	3.05366e-07	3.98518e-10	0.000483549	3.85974e-05	4.09622e-05	8.15955e-05	4.13585e-05	3.08413e-05	1.9217e-07	8.32848e-09	1.50272e-12	5.04373e-32	0	1.43103e-25	9.74704e-39	8.60477e-20	3.89281e-24	1.97235e-32	1.50148e-33	1.30763e-29	2.27006e-42	2.34344e-61	1.33371e-26	2.81793e-35	1.63291e-21	1.07763e-27	8.17279e-33	4.42182e-33	7.55678e-25	0.0266237	0.191307	0.173749	0.922836	0.165462	0.983982	0.303636
WF_6_post_O_Third	0.793172	0.199385	0.910208	0.533974	0.682516	0.735852	5.6353e-06	3.31625e-19	2.51411e-17	5.44263e-15	1.12915e-17	1.35102e-15	5.38091e-10	4.17709e-12	1.96835e-06	1.05217e-10	2.0523e-15	2.4359e-15	6.01801e-12	1.27012e-15	4.61268e-16	1.92022e-16	9.82329e-18	2.05865e-05	1.32014e-24	1.43103e-25	0	1.09948e-11	2.80014e-53	6.87723e-46	9.11038e-12	6.79683e-12	3.43458e-11	2.88269e-29	7.71321e-26	6.90406e-50	2.79099e-11	1.76543e-44	1.27808e-42	1.17795e-11	1.07523e-11	2.53465e-11	0.0488248	0.093877	0.191012	0.776791	0.0284275	0.201934	0.0647102
WF_6_post_O_Fourth	0.433224	0.181994	0.78097	0.63312	0.441631	0.510908	0.0953013	0.0661308	0.160647	0.000304331	0.152699	0.147324	0.0392239	0.0021417	1.93611e-11	0.163988	0.146982	0.148161	0.108158	0.151659	0.135621	0.00670891	0.000802709	2.83368e-16	4.43884e-22	9.74704e-39	1.09948e-11	0	2.23145e-09	2.34719e-11	8.25286e-41	8.22249e-50	5.01628e-44	1.22273e-25	1.13861e-32	5.97293e-13	2.8454e-57	9.21605e-11	7.55202e-14	5.41026e-43	2.69919e-49	5.30956e-30	0.0227609	0.265773	0.150751	0.942285	0.417742	0.463557	0.509131
WF_6_post_O_Trefoil	0.886804	0.235528	0.959082	0.464952	0.456359	0.714941	3.10884e-05	9.0448e-20	2.63463e-18	2.66479e-13	8.2751e-21	2.09077e-14	1.30516e-09	1.13352e-10	7.08053e-06	2.22858e-10	5.89779e-15	8.21867e-15	6.89896e-12	1.61513e-15	4.53615e-15	4.6345e-16	2.13203e-17	0.000120992	2.33436e-20	8.60477e-20	2.80014e-53	2.23145e-09	0	3.7811e-29	2.55446e-09	5.29119e-10	2.1623e-09	3.20921e-24	4.99716e-20	1.5758e-36	4.04567e-09	4.10733e-40	1.89349e-30	2.38212e-09	7.14583e-10	8.86694e-10	0.133951	0.10677	0.166357	0.990302	0.0451859	0.11844	0.0528338
WF_6_post_O_Coma	0.850132	0.171064	0.929021	0.385016	0.968763	0.698393	5.43957e-06	3.12928e-17	1.65306e-15	2.14783e-14	3.917e-14	3.63701e-16	4.34224e-09	4.74972e-12	1.24306e-05	2.13457e-10	4.44264e-15	4.03986e-15	4.14677e-11	4.08077e-15	5.14125e-16	1.09989e-14	6.44321e-16	4.39285e-05	1.19356e-21	3.89281e-24	6.87723e-46	2.34719e-11	3.7811e-29	0	5.34053e-11	1.54507e-10	2.30572e-10	7.16689e-24	1.06903e-24	1.0807e-40	6.04043e-11	1.33158e-31	8.52213e-46	6.29919e-11	3.17208e-10	2.13554e-10	0.051442	0.214182	0.38313	0.655264	0.104532	0.499368	0.0975007
WF_6_post_O_Tetrafoil	0.410232	0.236265	0.666006	0.360668	0.225992	0.37987	0.0543096	0.035613	0.123689	3.09335e-06	0.16096	0.0758637	0.00205049	8.97441e-05	7.1408e-10	0.122544	0.0586998	0.0628224	0.0323281	0.0652296	0.0620454	0.000491948	0.0001317	1.18771e-16	2.50666e-19	1.97235e-32	9.11038e-12	8.25286e-41	2.55446e-09	5.34053e-11	0	1.02518e-37	2.07625e-27	4.32305e-23	2.05717e-29	1.52191e-13	7.36021e-36	1.46762e-11	1.01801e-13	9.63296e-67	5.36654e-37	1.57576e-21	0.0083348	0.207729	0.141051	0.718734	0.1538	0.985428	0.214519
WF_6_post_O_2ndAstig	0.41083	0.202016	0.982229	0.67753	0.358819	0.720476	0.071591	0.0641603	0.158048	0.000284867	0.144381	0.139625	0.0302208	0.00163271	2.88465e-13	0.10485	0.133038	0.128465	0.124089	0.140584	0.114081	0.00488977	0.000689649	1.78912e-16	8.16771e-24	1.50148e-33	6.79683e-12	8.22249e-50	5.29119e-10	1.54507e-10	1.02518e-37	0	6.54113e-37	5.63738e-28	1.42354e-28	9.01374e-13	9.57127e-40	3.09179e-11	7.87806e-13	7.25497e-39	2.34398e-70	4.51236e-27	0.0195493	0.234473	0.133189	0.737114	0.463224	0.590547	0.415185
WF_6_post_O_Spherical	0.553903	0.303883	0.83475	0.81376	0.724202	0.38596	0.148232	0.128379	0.246976	0.00358221	0.210264	0.233857	0.148028	0.0165022	5.54816e-16	0.329248	0.233478	0.247667	0.129831	0.291777	0.196678	0.0158127	0.00340451	1.43865e-17	1.40725e-19	1.30763e-29	3.43458e-11	5.01628e-44	2.1623e-09	2.30572e-10	2.07625e-27	6.54113e-37	0	4.48354e-21	1.55826e-25	2.57813e-12	5.39105e-36	1.50048e-10	3.16789e-13	1.152e-31	3.72127e-38	3.31039e-36	0.0817151	0.255887	0.28306	0.355471	0.831277	0.25323	0.854644
WF_6_post_I_Astigmatism	0.560205	0.155367	0.922772	0.965639	0.702686	0.807174	0.000109529	2.67432e-08	2.78138e-07	1.05596e-09	1.73511e-07	5.28192e-07	4.36381e-06	5.61477e-08	2.09935e-10	6.65157e-07	5.92613e-07	3.99632e-07	2.73939e-05	2.34054e-07	2.54147e-07	2.24037e-08	2.92439e-10	1.05834e-07	2.192e-47	2.27006e-42	2.88269e-29	1.22273e-25	3.20921e-24	7.16689e-24	4.32305e-23	5.63738e-28	4.48354e-21	0	1.83882e-36	3.77622e-27	2.04404e-22	1.09866e-23	1.01867e-25	1.41722e-21	6.66591e-26	1.27574e-17	0.00557549	0.0746546	0.0232497	0.418439	0.033139	0.377252	0.0420962
WF_6_post_I_TotalHOA	0.506307	0.1027	0.827088	0.812611	0.727523	0.999905	0.00598383	6.5314e-07	8.16661e-06	2.6733e-10	1.2764e-05	1.15924e-05	1.20531e-05	6.19371e-08	1.54749e-08	0.00059229	1.7931e-06	2.62844e-06	1.83019e-06	3.91527e-06	2.1991e-06	7.58633e-09	2.87038e-10	9.80586e-14	1.89516e-26	2.34344e-61	7.71321e-26	1.13861e-32	4.99716e-20	1.06903e-24	2.05717e-29	1.42354e-28	1.55826e-25	1.83882e-36	0	1.99488e-31	2.78184e-34	6.39933e-25	1.70384e-32	4.57306e-31	4.4277e-30	1.08002e-25	0.0279836	0.219089	0.189493	0.854468	0.161613	0.96192	0.260593
WF_6_post_I_Third	0.994342	0.255886	0.626233	0.633056	0.934285	0.704604	8.57154e-05	9.46341e-16	7.78691e-14	9.47599e-16	3.15838e-13	1.47799e-13	1.09515e-09	7.87131e-12	8.9567e-07	1.00218e-08	3.7521e-16	1.07228e-15	1.22084e-13	3.35198e-15	2.49349e-16	4.10847e-17	6.0335e-18	4.04301e-07	1.89149e-22	1.33371e-26	6.90406e-50	5.97293e-13	1.5758e-36	1.0807e-40	1.52191e-13	9.01374e-13	2.57813e-12	3.77622e-27	1.99488e-31	0	5.03214e-13	6.52745e-58	2.47571e-63	8.8045e-14	5.55408e-13	3.65679e-13	0.0404944	0.167835	0.262114	0.79994	0.0771963	0.517648	0.125411
WF_6_post_I_Fourth	0.197509	0.0404755	0.891093	0.743378	0.679403	0.931325	0.224352	0.0573493	0.139	0.000345261	0.129456	0.159874	0.0516293	0.00208903	4.94053e-08	0.315666	0.152092	0.176422	0.0467973	0.186093	0.161799	0.00676718	0.000599723	8.50009e-20	1.77974e-17	2.81793e-35	2.79099e-11	2.8454e-57	4.04567e-09	6.04043e-11	7.36021e-36	9.57127e-40	5.39105e-36	2.04404e-22	2.78184e-34	5.03214e-13	0	4.09908e-11	9.53099e-14	4.70835e-41	2.68392e-47	5.89359e-37	0.0185826	0.243912	0.124127	0.906774	0.339339	0.568648	0.406286
WF_6_post_I_Trefoil	0.708947	0.133831	0.876323	0.328918	0.47012	0.319021	9.76176e-05	9.09443e-17	7.53413e-15	1.18767e-15	2.35707e-14	2.35412e-14	3.61113e-10	3.21807e-12	1.06787e-05	4.38962e-09	8.3073e-16	3.86504e-15	1.44049e-14	7.33752e-15	5.18252e-16	3.68805e-17	1.24482e-17	6.6569e-07	1.82819e-19	1.63291e-21	1.76543e-44	9.21605e-11	4.10733e-40	1.33158e-31	1.46762e-11	3.09179e-11	1.50048e-10	1.09866e-23	6.39933e-25	6.52745e-58	4.09908e-11	0	7.93816e-40	1.00672e-11	1.54479e-11	2.35898e-12	0.0290057	0.0972616	0.0894444	0.55727	0.0341451	0.274335	0.0773006
WF_6_post_I_Coma	0.781372	0.34806	0.456462	0.663833	0.74997	0.95851	0.00014062	7.44459e-14	2.75847e-12	1.15687e-13	8.65787e-12	4.53176e-12	4.12286e-08	2.39918e-10	3.08834e-07	5.01219e-08	1.67094e-14	3.3957e-14	6.14578e-12	9.24793e-14	1.20032e-14	4.1667e-15	3.26793e-16	3.64498e-07	2.6705e-22	1.07763e-27	1.27808e-42	7.55202e-14	1.89349e-30	8.52213e-46	1.01801e-13	7.87806e-13	3.16789e-13	1.01867e-25	1.70384e-32	2.47571e-63	9.53099e-14	7.93816e-40	0	3.16378e-14	5.53512e-13	1.17292e-13	0.0765462	0.314279	0.552077	0.882362	0.275478	0.991849	0.179788
WF_6_post_I_Tetrafoil	0.408997	0.208979	0.715952	0.569606	0.290774	0.408154	0.146663	0.0536444	0.157277	2.33864e-05	0.187291	0.116224	0.0118801	0.000319589	2.03181e-10	0.317417	0.0859362	0.0971594	0.0335641	0.111597	0.0952211	0.000920804	0.000268606	2.25133e-20	1.42485e-17	8.17279e-33	1.17795e-11	5.41026e-43	2.38212e-09	6.29919e-11	9.63296e-67	7.25497e-39	1.152e-31	1.41722e-21	4.57306e-31	8.8045e-14	4.70835e-41	1.00672e-11	3.16378e-14	0	3.08994e-41	5.829e-26	0.01011	0.156248	0.159375	0.969134	0.265548	0.793039	0.277398
WF_6_post_I_2ndAstig	0.302173	0.122168	0.874432	0.954557	0.463607	0.847786	0.116817	0.0813524	0.188251	0.000525635	0.162488	0.193752	0.0503382	0.00274285	2.02405e-11	0.207118	0.169848	0.180805	0.0899657	0.202562	0.158697	0.00568811	0.000772209	2.24549e-19	5.57816e-21	4.42182e-33	1.07523e-11	2.69919e-49	7.14583e-10	3.17208e-10	5.36654e-37	2.34398e-70	3.72127e-38	6.66591e-26	4.4277e-30	5.55408e-13	2.68392e-47	1.54479e-11	5.53512e-13	3.08994e-41	0	4.55176e-33	0.0228887	0.248819	0.150979	0.690967	0.493303	0.582236	0.41815
WF_6_post_I_Spherical	0.0970036	0.0158775	0.535456	0.153692	0.7068	0.566192	0.181011	0.0473888	0.100853	0.00197371	0.0855853	0.134828	0.103618	0.00574728	8.55853e-08	0.308468	0.145295	0.203753	0.0107849	0.237388	0.158121	0.0054709	0.00062798	1.94967e-25	2.05101e-14	7.55678e-25	2.53465e-11	5.30956e-30	8.86694e-10	2.13554e-10	1.57576e-21	4.51236e-27	3.31039e-36	1.27574e-17	1.08002e-25	3.65679e-13	5.89359e-37	2.35898e-12	1.17292e-13	5.829e-26	4.55176e-33	0	0.0440362	0.249396	0.171276	0.506914	0.704578	0.387574	0.428464
C_6.3_post	0.405244	0.0301277	0.166932	0.240687	0.152479	0.159097	0.8523	0.203007	0.188405	0.4831	0.45391	0.0327467	0.676843	0.310579	0.549309	0.55555	0.648785	0.572253	0.796931	0.517792	0.500769	0.999344	0.577611	0.028823	0.00922901	0.0266237	0.0488248	0.0227609	0.133951	0.051442	0.0083348	0.0195493	0.0817151	0.00557549	0.0279836	0.0404944	0.0185826	0.0290057	0.0765462	0.01011	0.0228887	0.0440362	0	1.06426e-12	2.98361e-12	4.83e-07	6.25024e-05	0.0012263	0.00028544
C_4.0_post	0.125129	0.00540865	0.901872	0.947395	0.00549295	0.0938101	0.328248	0.0355948	0.0160386	0.704148	0.0462355	0.00646818	0.651177	0.348074	0.495145	0.943082	0.458939	0.389106	0.878252	0.377519	0.340662	0.79392	0.711719	0.318857	0.188276	0.191307	0.093877	0.265773	0.10677	0.214182	0.207729	0.234473	0.255887	0.0746546	0.219089	0.167835	0.243912	0.0972616	0.314279	0.156248	0.248819	0.249396	1.06426e-12	0	1.10103e-11	2.46043e-06	1.46188e-06	3.57309e-05	0.000591274
C_2.5_post	0.248229	0.00171488	0.809545	0.461	0.0122486	0.00205771	0.601258	0.0732303	0.0411527	0.710762	0.141275	0.00772415	0.94692	0.44849	0.956121	0.373907	0.511857	0.458047	0.799924	0.388606	0.334626	0.818355	0.756367	0.234508	0.0514754	0.173749	0.191012	0.150751	0.166357	0.38313	0.141051	0.133189	0.28306	0.0232497	0.189493	0.262114	0.124127	0.0894444	0.552077	0.159375	0.150979	0.171276	2.98361e-12	1.10103e-11	0	5.358e-08	1.89566e-05	7.53747e-05	0.000177573
C_1.6_post	0.246119	0.0363497	0.870743	0.840867	0.117255	0.0438793	0.918132	0.0402138	0.0548014	0.0642808	0.194844	0.00873995	0.16631	0.00802962	0.0253327	0.0605116	0.0538891	0.0544175	0.106076	0.0176507	0.0764344	0.409444	0.0931866	0.257553	0.74664	0.922836	0.776791	0.942285	0.990302	0.655264	0.718734	0.737114	0.355471	0.418439	0.854468	0.79994	0.906774	0.55727	0.882362	0.969134	0.690967	0.506914	4.83e-07	2.46043e-06	5.358e-08	0	2.29964e-10	5.05605e-06	0.000491903
C_1.0_post	0.0104132	0.00637926	0.186111	0.942384	0.00767422	0.158271	0.376402	4.73116e-05	0.000249754	5.76141e-05	0.00155224	0.000209835	0.000923772	1.07185e-06	0.375883	0.0159997	0.000798782	0.00116211	0.000699625	0.000251974	0.00148207	0.00692562	0.0012478	0.651255	0.171538	0.165462	0.0284275	0.417742	0.0451859	0.104532	0.1538	0.463224	0.831277	0.033139	0.161613	0.0771963	0.339339	0.0341451	0.275478	0.265548	0.493303	0.704578	6.25024e-05	1.46188e-06	1.89566e-05	2.29964e-10	0	2.75697e-09	0.000474604
C_0.7_post	0.0274708	0.000735033	0.0920058	0.173665	0.0889596	0.0711947	0.290582	2.89821e-05	4.79832e-05	0.00320588	0.000884889	9.89867e-06	0.000237392	0.00285094	0.0346653	0.00636949	0.000271233	0.000121164	0.0292262	3.46165e-05	0.000177938	0.00367751	0.0561598	0.420243	0.675648	0.983982	0.201934	0.463557	0.11844	0.499368	0.985428	0.590547	0.25323	0.377252	0.96192	0.517648	0.568648	0.274335	0.991849	0.793039	0.582236	0.387574	0.0012263	3.57309e-05	7.53747e-05	5.05605e-06	2.75697e-09	0	3.75866e-05
G_6.3_post	0.100075	0.00032781	0.766279	0.194273	0.712534	0.0926901	0.067307	0.0187394	0.0173243	0.103662	0.0212358	0.018277	0.0439835	0.060363	0.148102	0.00777361	0.0226921	0.0143315	0.258344	0.00210715	0.0423477	0.0293869	0.101685	0.415115	0.0484052	0.303636	0.0647102	0.509131	0.0528338	0.0975007	0.214519	0.415185	0.854644	0.0420962	0.260593	0.125411	0.406286	0.0773006	0.179788	0.277398	0.41815	0.428464	0.00028544	0.000591274	0.000177573	0.000491903	0.000474604	3.75866e-05	0
G_4.0_post	0.00050133	4.55789e-07	0.275033	0.112642	0.0618036	0.0184122	0.0271876	0.0275716	0.0338824	0.0584031	0.0408242	0.0348661	0.017235	0.0328904	0.242426	0.00376703	0.0676426	0.0695419	0.101488	0.0227689	0.0654034	0.043677	0.253329	0.868862	0.112267	0.60868	0.207482	0.818083	0.161954	0.422232	0.287744	0.72864	0.896767	0.11107	0.63328	0.372444	0.78872	0.184382	0.588526	0.454768	0.78093	0.842283	7.71006e-05	9.46671e-05	8.09529e-06	2.23386e-05	1.88352e-06	6.02392e-06	1.81071e-13
G_2.5_post	0.0128733	0.000502457	0.413032	0.195569	0.0185633	0.177227	0.0735174	0.0386975	0.0325515	0.201627	0.0558719	0.0443896	0.0282768	0.101451	0.0053156	0.0124159	0.120407	0.111315	0.205969	0.0404135	0.126544	0.200567	0.514092	0.139112	0.865183	0.399838	0.777072	0.260361	0.986773	0.501339	0.610411	0.171246	0.127604	0.899001	0.375188	0.515442	0.28247	0.811805	0.299094	0.395898	0.151064	0.138876	0.00393493	0.000359789	5.11465e-05	7.37664e-07	6.21998e-07	3.15593e-06	1.82339e-06
G_1.6_post	0.0297478	0.000163311	0.235379	0.20451	0.0846152	0.037246	0.689776	0.0548082	0.0604197	0.10489	0.0706544	0.0926097	0.110824	0.0496731	0.286492	0.397733	0.026343	0.0266142	0.0333835	0.0244557	0.0249274	0.0324562	0.124268	0.873964	0.346548	0.592605	0.3482	0.791579	0.249348	0.801472	0.408848	0.639305	0.848652	0.146003	0.511755	0.46445	0.643296	0.276767	0.887153	0.50085	0.628829	0.948149	0.000175671	5.68919e-06	1.37372e-07	2.18876e-06	6.54369e-08	6.08029e-07	1.06933e-06
G_1.0_post	0.00112711	9.93208e-07	0.237025	0.0434394	0.104041	0.0027919	0.0705368	0.299391	0.313823	0.305865	0.349581	0.282187	0.0733862	0.245761	0.101007	0.0839686	0.179376	0.165218	0.264906	0.110778	0.145744	0.120796	0.700719	0.839688	0.206801	0.774936	0.626994	0.840955	0.5799	0.897313	0.359425	0.768682	0.748383	0.233055	0.744464	0.767449	0.754314	0.51836	0.917219	0.544876	0.800776	0.999564	0.00100986	0.0055388	1.62804e-05	6.52694e-05	0.000151332	2.49527e-05	1.41828e-07
G_0.7_post	0.00478488	0.000599088	0.0999444	0.039627	0.0288669	0.0286157	0.260451	0.0146241	0.0138366	0.088263	0.0288643	0.0120327	0.00192434	0.0849993	0.00528193	0.0464429	0.0158546	0.0130102	0.0648464	0.00317503	0.022606	0.0370234	0.353741	0.03309	0.452568	0.194483	0.83081	0.0720301	0.807096	0.494631	0.337925	0.0595596	0.0331354	0.542866	0.188157	0.466857	0.0794601	0.862903	0.194028	0.200673	0.0521159	0.0334476	0.0361256	0.0018104	0.00115374	4.19624e-06	1.44158e-06	5.1821e-12	0.000202309
General_Health_post	1.29327e-05	0.0188823	0.0542251	0.521264	0.00229757	0.0414447	0.135008	0.138416	0.129857	0.463621	0.29122	0.045209	0.681933	0.0966384	0.851254	0.491931	0.386469	0.439583	0.192828	0.348705	0.452115	0.733476	0.695621	0.3906	0.63016	0.93066	0.884277	0.940586	0.866498	0.876814	0.900557	0.732075	0.696507	0.86062	0.71974	0.736686	0.798118	0.963663	0.510081	0.883799	0.680303	0.921295	0.136991	0.00930792	0.150283	0.0301849	0.0074829	0.0188323	0.837029
General_Vision_post	0.000781061	0.364086	0.0076416	0.402576	0.138575	0.0454472	0.0985597	0.0463378	0.0422358	0.415807	0.0704234	0.0837595	0.475666	0.0806159	0.274013	0.687099	0.213746	0.25184	0.154184	0.223	0.359752	0.666347	0.917459	0.0432057	0.78028	0.332725	0.718649	0.255486	0.984161	0.329485	0.172885	0.232377	0.388398	0.580463	0.215465	0.222911	0.230742	0.453603	0.116095	0.161097	0.220424	0.3789	0.841338	0.223103	0.710739	0.25321	0.110275	0.0404278	0.486086
Peripheral_Vision_post	4.05043e-05	1.92762e-05	0.00721307	0.00460124	0.0259701	0.00264127	0.839764	0.0260501	0.105018	0.00373877	0.0296497	0.315337	0.0257196	0.0239584	0.000341339	0.0519041	0.0134869	0.0308659	0.00575461	0.0293936	0.0413374	0.00307543	0.000158272	0.383509	0.0200537	0.0179843	0.00323419	0.0959108	0.00106687	0.0199108	0.0985211	0.0332007	0.0979283	0.00672161	0.0228143	0.00544768	0.188838	0.00959808	0.00856517	0.130222	0.0524673	0.343289	0.0335631	0.0194327	0.0901133	0.0798441	0.44265	0.195593	0.24209
Ocular_Pain_post	0.27699	0.0375383	0.527988	0.921502	0.769879	0.226195	0.234706	0.02414	0.0120851	0.770687	0.00088178	0.712683	0.768884	0.6204	0.0179453	0.203761	0.624998	0.705059	0.273462	0.166043	0.818904	0.310567	0.0533102	0.151154	0.808592	0.622584	0.838531	0.375408	0.407586	0.550415	0.17768	0.432497	0.172843	0.785359	0.587541	0.594903	0.488941	0.759833	0.562325	0.178305	0.4582	0.432225	0.705547	0.984959	0.959836	0.807297	0.592925	0.952599	0.927985
Color_Vision_post	8.27142e-09	1.96496e-07	0.000329219	0.00230246	0.000776341	0.0276496	0.207257	0.16608	0.0749665	0.798402	0.104114	0.119899	0.637626	0.924233	0.00124328	0.960844	0.881102	0.810591	0.881768	0.79443	0.681075	0.97809	0.443078	0.199645	0.304373	0.412449	0.956473	0.164686	0.942196	0.838652	0.198328	0.0767844	0.20544	0.386471	0.423257	0.523278	0.433443	0.715242	0.458255	0.253217	0.151357	0.742732	0.302773	0.0448847	0.369449	0.151704	0.0366789	0.00613615	0.264914
Role_Limitation_post	0.780756	0.0525051	0.98478	0.304695	0.114184	0.371015	0.512758	0.551304	0.540018	0.945818	0.270064	0.719542	0.682878	0.982672	0.146274	0.385612	0.802665	0.879748	0.907174	0.994066	0.95285	0.847373	0.214272	0.264461	0.957173	0.630645	0.865984	0.404965	0.804314	0.926577	0.278226	0.634589	0.236952	0.865493	0.627994	0.669034	0.536197	0.568187	0.762622	0.301217	0.720666	0.514334	0.861956	0.770414	0.630444	0.638518	0.531938	0.716929	0.481816
Mental_Health_post	0.163882	0.868277	0.465458	0.776093	0.770392	0.0473391	0.664594	0.316569	0.311661	0.855778	0.338795	0.324448	0.823544	0.72813	0.180527	0.584219	0.39869	0.406122	0.629527	0.598156	0.416574	0.917651	0.716852	0.291292	0.959606	0.62114	0.956749	0.516231	0.866233	0.656865	0.374741	0.567945	0.403442	0.929588	0.551256	0.487333	0.591079	0.654996	0.386212	0.354573	0.593823	0.601087	0.771781	0.562849	0.530806	0.490373	0.926856	0.229997	0.686386
Social_Function_post	0.00575499	0.369155	0.0358184	0.441563	0.617095	0.0992282	0.160699	0.414534	0.300246	0.787848	0.23899	0.577262	0.892698	0.617588	0.0287367	0.688912	0.692237	0.72113	0.383879	0.451056	0.88497	0.892939	0.486365	0.0082852	0.314759	0.0719768	0.224221	0.0492364	0.328508	0.101901	0.0828265	0.0348042	0.0508474	0.183757	0.0458285	0.04817	0.0516816	0.0907149	0.0322554	0.0648102	0.0349088	0.0574406	0.790827	0.265167	0.764431	0.155349	0.148674	0.0468823	0.69816
Dependence_post	0.0991073	0.0229571	0.725053	0.834955	3.21233e-05	0.213498	0.834323	0.0609057	0.08777	0.0822238	0.285039	0.0158654	0.488318	0.0154853	0.163888	0.0835921	0.412366	0.482597	0.136033	0.323511	0.477446	0.420987	0.402156	0.228614	0.186901	0.0694616	0.16415	0.0473622	0.179589	0.281251	0.0675259	0.123756	0.0417642	0.0931887	0.09176	0.142723	0.0643001	0.0523163	0.308588	0.0765175	0.162683	0.0825973	0.010471	0.000497333	0.00792634	0.000745048	0.000110587	0.0272003	0.435005
Near_Vision_post	0.370152	0.285582	0.662177	0.547309	0.727656	0.232337	0.951333	0.256483	0.149546	0.53285	0.131181	0.367666	0.377912	0.774897	0.0201676	0.19399	0.760894	0.647474	0.370086	0.978537	0.718523	0.509125	0.751141	0.0116125	0.263536	0.194735	0.427849	0.126729	0.468778	0.314713	0.0894141	0.0840808	0.0563286	0.285691	0.143594	0.142768	0.157167	0.212771	0.108105	0.0732952	0.0902605	0.0923092	0.569464	0.197117	0.551176	0.0666492	0.218887	0.4496	0.607706
Driving_General_post	0.101914	0.629727	0.565114	0.496295	0.000880555	0.885027	0.0209156	0.0112461	0.0309165	0.00503084	0.039808	0.169	0.0604264	0.0127352	0.0564063	0.0238444	0.134372	0.241801	0.0363925	0.0953436	0.49806	0.0589391	0.0546941	0.507093	0.0600539	0.0876266	0.0317844	0.153299	0.0248149	0.177504	0.249259	0.158291	0.0437059	0.127518	0.152813	0.099734	0.239714	0.0807836	0.159149	0.21737	0.16936	0.0936067	0.514169	0.18732	0.726944	0.912975	0.041118	0.404998	0.313332
Distance_Vision_post	0.000709472	0.00386622	0.0503877	0.0539543	0.580607	0.190603	0.196985	0.710232	0.615897	0.915529	0.681613	0.5327	0.353348	0.837798	0.195485	0.882563	0.341417	0.318069	0.383147	0.324699	0.397605	0.405004	0.125183	0.109675	0.46868	0.133787	0.216447	0.140986	0.357816	0.0977997	0.339362	0.0915533	0.191778	0.280831	0.101	0.0975224	0.118522	0.179157	0.0701137	0.270413	0.0802615	0.147974	0.88358	0.351288	0.558877	0.304215	0.304627	0.00706512	0.223686
25-item_post	0.00165181	0.203695	0.0594677	0.530669	0.588397	0.0891631	0.277587	0.482715	0.435777	0.993858	0.518128	0.346192	0.838408	0.566148	0.273771	0.582178	0.490658	0.515436	0.471195	0.621197	0.51023	0.99498	0.535657	0.0895351	0.711887	0.275287	0.518805	0.236325	0.583931	0.353938	0.275692	0.209637	0.304893	0.494984	0.201526	0.210682	0.224327	0.310841	0.15441	0.249983	0.209271	0.298185	0.614069	0.22707	0.604332	0.262381	0.318316	0.0616506	0.975462
Driving_Daytime_post	0.593704	0.638128	0.70441	0.200069	0.0925138	0.00156281	0.946743	0.0463615	0.0815858	0.0283046	0.0936586	0.0886163	0.0942179	0.0197081	4.98416e-05	0.398481	0.0576255	0.0520436	0.169218	0.0875652	0.0457637	0.0125928	0.0218643	1.60789e-06	1.34248e-06	4.4782e-09	5.47423e-06	9.30958e-09	5.91407e-06	0.000134801	2.19855e-08	1.66954e-11	2.52603e-09	1.6641e-08	1.0176e-08	3.48609e-06	2.87502e-08	5.71128e-06	2.00514e-05	3.19736e-09	3.08511e-11	2.5138e-07	0.403928	0.192849	0.289788	0.472008	0.466844	0.667711	0.860641
Driving_Nighttime_post	0.325584	0.102802	0.0229376	0.000228565	0.184687	0.000769367	0.49677	0.0391684	0.0109053	0.825691	0.00778123	0.0227385	0.929562	0.654895	0.126089	0.204555	0.0207341	0.0116992	0.246622	0.0122106	0.0180944	0.139051	0.376305	0.00294433	0.325782	0.278738	0.787823	0.0529237	0.486573	0.901914	0.0475452	0.0442269	0.032722	0.556964	0.399203	0.914631	0.0766968	0.814892	0.933926	0.0606892	0.0435855	0.0412579	0.500687	0.690779	0.954274	0.329568	0.872046	0.345289	0.882081
Driving_Adverse_Conditions_post	0.22615	0.0627272	0.921364	0.272968	0.19313	0.0127835	0.0605673	0.00422879	0.00199095	0.232379	0.00157433	0.00667244	0.118224	0.0743388	0.0568351	0.011407	0.113394	0.0934152	0.249818	0.079489	0.0716659	0.146351	0.0840896	0.0560225	0.000259962	0.000252752	6.72892e-05	0.00303857	4.86337e-05	0.000619661	0.00879209	0.00143694	0.000158011	0.000201392	0.000916767	0.00064873	0.0049211	0.00038318	0.00101086	0.00812466	0.00168081	7.61461e-05	0.245986	0.171089	0.249578	0.740069	0.0389322	0.324203	0.87272
Spectacle Dependence_Distance_post	0.0202531	0.0197478	0.000341133	0.654079	0.805913	0.387684	0.130168	0.766316	0.394513	0.286709	0.713102	0.21156	0.956475	0.290897	0.0290918	0.599558	0.460197	0.285295	0.500755	0.321714	0.341043	0.720957	0.198138	0.138036	0.01252	0.0491702	0.363921	0.00977919	0.35142	0.52726	0.198765	0.00163681	0.0129606	0.0154598	0.10825	0.625214	0.00982277	0.60158	0.715326	0.186387	0.00162283	0.0131799	0.915405	0.886301	0.669961	0.911989	0.646692	0.85395	0.936337
Spectacle Dependence_Intermediate_post	0.0202531	0.0197478	0.000341133	0.654079	0.805913	0.387684	0.130168	0.766316	0.394513	0.286709	0.713102	0.21156	0.956475	0.290897	0.0290918	0.599558	0.460197	0.285295	0.500755	0.321714	0.341043	0.720957	0.198138	0.138036	0.01252	0.0491702	0.363921	0.00977919	0.35142	0.52726	0.198765	0.00163681	0.0129606	0.0154598	0.10825	0.625214	0.00982277	0.60158	0.715326	0.186387	0.00162283	0.0131799	0.915405	0.886301	0.669961	0.911989	0.646692	0.85395	0.936337
Spectacle Dependence_Near_post	0.514821	0.354223	0.923879	0.83387	0.0190133	0.980247	0.0662942	0.00146412	0.00218472	0.0402257	0.000410144	0.0260095	0.149704	0.020251	0.0938474	0.0141951	0.0362351	0.0513864	0.0242024	0.0316358	0.0591392	0.0293002	0.00272884	0.00324615	3.8022e-07	1.10681e-07	1.34044e-05	5.85263e-07	9.07998e-06	4.20376e-05	0.00146929	8.377e-07	6.88009e-06	5.21496e-08	1.57109e-07	6.84226e-05	5.62383e-08	7.70162e-05	5.07214e-05	0.000600197	3.69166e-07	8.69729e-08	0.0338467	0.0812415	0.00264983	0.124951	0.0894703	0.414927	0.182957
[truncated: 24 more columns]

## Sheet: Supplemetal Table 4(C)
Supplemental Table 4 (C) Sample size for calculatiing correlation coefficients for TFNT00
	UDVA_post	CDVA_post	UIVA_post	CIVA_post	UNVA_post	CNVA_post	WF_4_post_O_Astigmatism	WF_4_post_O_TotalHOA	WF_4_post_O_Third	WF_4_post_O_Fourth	WF_4_post_O_Trefoil	WF_4_post_O_Coma	WF_4_post_O_Tetrafoil	WF_4_post_O_2ndAstig	WF_4_post_O_Spherical	WF_4_post_I_Astigmatism	WF_4_post_I_TotalHOA	WF_4_post_I_Third	WF_4_post_I_Fourth	WF_4_post_I_Trefoil	WF_4_post_I_Coma	WF_4_post_I_Tetrafoil	WF_4_post_I_2ndAstig	WF_4_post_I_Spherical	WF_6_post_O_Astigmatism	WF_6_post_O_TotalHOA	WF_6_post_O_Third	WF_6_post_O_Fourth	WF_6_post_O_Trefoil	WF_6_post_O_Coma	WF_6_post_O_Tetrafoil	WF_6_post_O_2ndAstig	WF_6_post_O_Spherical	WF_6_post_I_Astigmatism	WF_6_post_I_TotalHOA	WF_6_post_I_Third	WF_6_post_I_Fourth	WF_6_post_I_Trefoil	WF_6_post_I_Coma	WF_6_post_I_Tetrafoil	WF_6_post_I_2ndAstig	WF_6_post_I_Spherical	C_6.3_post	C_4.0_post	C_2.5_post	C_1.6_post	C_1.0_post	C_0.7_post	G_6.3_post
UDVA_post	118	118	106	106	118	118	82	82	82	82	82	82	82	82	82	82	82	82	82	82	82	82	82	82	79	79	79	79	79	79	79	79	79	79	79	79	79	79	79	79	79	79	45	45	45	45	45	45	45
CDVA_post	118	118	106	106	118	118	82	82	82	82	82	82	82	82	82	82	82	82	82	82	82	82	82	82	79	79	79	79	79	79	79	79	79	79	79	79	79	79	79	79	79	79	45	45	45	45	45	45	45
UIVA_post	106	106	106	106	106	106	80	80	80	80	80	80	80	80	80	80	80	80	80	80	80	80	80	80	77	77	77	77	77	77	77	77	77	77	77	77	77	77	77	77	77	77	44	44	44	44	44	44	44
CIVA_post	106	106	106	106	106	106	80	80	80	80	80	80	80	80	80	80	80	80	80	80	80	80	80	80	77	77	77	77	77	77	77	77	77	77	77	77	77	77	77	77	77	77	44	44	44	44	44	44	44
UNVA_post	118	118	106	106	118	118	82	82	82	82	82	82	82	82	82	82	82	82	82	82	82	82	82	82	79	79	79	79	79	79	79	79	79	79	79	79	79	79	79	79	79	79	45	45	45	45	45	45	45
CNVA_post	118	118	106	106	118	118	82	82	82	82	82	82	82	82	82	82	82	82	82	82	82	82	82	82	79	79	79	79	79	79	79	79	79	79	79	79	79	79	79	79	79	79	45	45	45	45	45	45	45
WF_4_post_O_Astigmatism	82	82	80	80	82	82	82	82	82	82	82	82	82	82	82	82	82	82	82	82	82	82	82	82	79	79	79	79	79	79	79	79	79	79	79	79	79	79	79	79	79	79	45	45	45	45	45	45	45
WF_4_post_O_TotalHOA	82	82	80	80	82	82	82	82	82	82	82	82	82	82	82	82	82	82	82	82	82	82	82	82	79	79	79	79	79	79	79	79	79	79	79	79	79	79	79	79	79	79	45	45	45	45	45	45	45
WF_4_post_O_Third	82	82	80	80	82	82	82	82	82	82	82	82	82	82	82	82	82	82	82	82	82	82	82	82	79	79	79	79	79	79	79	79	79	79	79	79	79	79	79	79	79	79	45	45	45	45	45	45	45
WF_4_post_O_Fourth	82	82	80	80	82	82	82	82	82	82	82	82	82	82	82	82	82	82	82	82	82	82	82	82	79	79	79	79	79	79	79	79	79	79	79	79	79	79	79	79	79	79	45	45	45	45	45	45	45
WF_4_post_O_Trefoil	82	82	80	80	82	82	82	82	82	82	82	82	82	82	82	82	82	82	82	82	82	82	82	82	79	79	79	79	79	79	79	79	79	79	79	79	79	79	79	79	79	79	45	45	45	45	45	45	45
WF_4_post_O_Coma	82	82	80	80	82	82	82	82	82	82	82	82	82	82	82	82	82	82	82	82	82	82	82	82	79	79	79	79	79	79	79	79	79	79	79	79	79	79	79	79	79	79	45	45	45	45	45	45	45
WF_4_post_O_Tetrafoil	82	82	80	80	82	82	82	82	82	82	82	82	82	82	82	82	82	82	82	82	82	82	82	82	79	79	79	79	79	79	79	79	79	79	79	79	79	79	79	79	79	79	45	45	45	45	45	45	45
WF_4_post_O_2ndAstig	82	82	80	80	82	82	82	82	82	82	82	82	82	82	82	82	82	82	82	82	82	82	82	82	79	79	79	79	79	79	79	79	79	79	79	79	79	79	79	79	79	79	45	45	45	45	45	45	45
WF_4_post_O_Spherical	82	82	80	80	82	82	82	82	82	82	82	82	82	82	82	82	82	82	82	82	82	82	82	82	79	79	79	79	79	79	79	79	79	79	79	79	79	79	79	79	79	79	45	45	45	45	45	45	45
WF_4_post_I_Astigmatism	82	82	80	80	82	82	82	82	82	82	82	82	82	82	82	82	82	82	82	82	82	82	82	82	79	79	79	79	79	79	79	79	79	79	79	79	79	79	79	79	79	79	45	45	45	45	45	45	45
WF_4_post_I_TotalHOA	82	82	80	80	82	82	82	82	82	82	82	82	82	82	82	82	82	82	82	82	82	82	82	82	79	79	79	79	79	79	79	79	79	79	79	79	79	79	79	79	79	79	45	45	45	45	45	45	45
WF_4_post_I_Third	82	82	80	80	82	82	82	82	82	82	82	82	82	82	82	82	82	82	82	82	82	82	82	82	79	79	79	79	79	79	79	79	79	79	79	79	79	79	79	79	79	79	45	45	45	45	45	45	45
WF_4_post_I_Fourth	82	82	80	80	82	82	82	82	82	82	82	82	82	82	82	82	82	82	82	82	82	82	82	82	79	79	79	79	79	79	79	79	79	79	79	79	79	79	79	79	79	79	45	45	45	45	45	45	45
WF_4_post_I_Trefoil	82	82	80	80	82	82	82	82	82	82	82	82	82	82	82	82	82	82	82	82	82	82	82	82	79	79	79	79	79	79	79	79	79	79	79	79	79	79	79	79	79	79	45	45	45	45	45	45	45
WF_4_post_I_Coma	82	82	80	80	82	82	82	82	82	82	82	82	82	82	82	82	82	82	82	82	82	82	82	82	79	79	79	79	79	79	79	79	79	79	79	79	79	79	79	79	79	79	45	45	45	45	45	45	45
WF_4_post_I_Tetrafoil	82	82	80	80	82	82	82	82	82	82	82	82	82	82	82	82	82	82	82	82	82	82	82	82	79	79	79	79	79	79	79	79	79	79	79	79	79	79	79	79	79	79	45	45	45	45	45	45	45
WF_4_post_I_2ndAstig	82	82	80	80	82	82	82	82	82	82	82	82	82	82	82	82	82	82	82	82	82	82	82	82	79	79	79	79	79	79	79	79	79	79	79	79	79	79	79	79	79	79	45	45	45	45	45	45	45
WF_4_post_I_Spherical	82	82	80	80	82	82	82	82	82	82	82	82	82	82	82	82	82	82	82	82	82	82	82	82	79	79	79	79	79	79	79	79	79	79	79	79	79	79	79	79	79	79	45	45	45	45	45	45	45
WF_6_post_O_Astigmatism	79	79	77	77	79	79	79	79	79	79	79	79	79	79	79	79	79	79	79	79	79	79	79	79	79	79	79	79	79	79	79	79	79	79	79	79	79	79	79	79	79	79	45	45	45	45	45	45	45
WF_6_post_O_TotalHOA	79	79	77	77	79	79	79	79	79	79	79	79	79	79	79	79	79	79	79	79	79	79	79	79	79	79	79	79	79	79	79	79	79	79	79	79	79	79	79	79	79	79	45	45	45	45	45	45	45
WF_6_post_O_Third	79	79	77	77	79	79	79	79	79	79	79	79	79	79	79	79	79	79	79	79	79	79	79	79	79	79	79	79	79	79	79	79	79	79	79	79	79	79	79	79	79	79	45	45	45	45	45	45	45
WF_6_post_O_Fourth	79	79	77	77	79	79	79	79	79	79	79	79	79	79	79	79	79	79	79	79	79	79	79	79	79	79	79	79	79	79	79	79	79	79	79	79	79	79	79	79	79	79	45	45	45	45	45	45	45
WF_6_post_O_Trefoil	79	79	77	77	79	79	79	79	79	79	79	79	79	79	79	79	79	79	79	79	79	79	79	79	79	79	79	79	79	79	79	79	79	79	79	79	79	79	79	79	79	79	45	45	45	45	45	45	45
WF_6_post_O_Coma	79	79	77	77	79	79	79	79	79	79	79	79	79	79	79	79	79	79	79	79	79	79	79	79	79	79	79	79	79	79	79	79	79	79	79	79	79	79	79	79	79	79	45	45	45	45	45	45	45
WF_6_post_O_Tetrafoil	79	79	77	77	79	79	79	79	79	79	79	79	79	79	79	79	79	79	79	79	79	79	79	79	79	79	79	79	79	79	79	79	79	79	79	79	79	79	79	79	79	79	45	45	45	45	45	45	45
WF_6_post_O_2ndAstig	79	79	77	77	79	79	79	79	79	79	79	79	79	79	79	79	79	79	79	79	79	79	79	79	79	79	79	79	79	79	79	79	79	79	79	79	79	79	79	79	79	79	45	45	45	45	45	45	45
WF_6_post_O_Spherical	79	79	77	77	79	79	79	79	79	79	79	79	79	79	79	79	79	79	79	79	79	79	79	79	79	79	79	79	79	79	79	79	79	79	79	79	79	79	79	79	79	79	45	45	45	45	45	45	45
WF_6_post_I_Astigmatism	79	79	77	77	79	79	79	79	79	79	79	79	79	79	79	79	79	79	79	79	79	79	79	79	79	79	79	79	79	79	79	79	79	79	79	79	79	79	79	79	79	79	45	45	45	45	45	45	45
WF_6_post_I_TotalHOA	79	79	77	77	79	79	79	79	79	79	79	79	79	79	79	79	79	79	79	79	79	79	79	79	79	79	79	79	79	79	79	79	79	79	79	79	79	79	79	79	79	79	45	45	45	45	45	45	45
WF_6_post_I_Third	79	79	77	77	79	79	79	79	79	79	79	79	79	79	79	79	79	79	79	79	79	79	79	79	79	79	79	79	79	79	79	79	79	79	79	79	79	79	79	79	79	79	45	45	45	45	45	45	45
WF_6_post_I_Fourth	79	79	77	77	79	79	79	79	79	79	79	79	79	79	79	79	79	79	79	79	79	79	79	79	79	79	79	79	79	79	79	79	79	79	79	79	79	79	79	79	79	79	45	45	45	45	45	45	45
WF_6_post_I_Trefoil	79	79	77	77	79	79	79	79	79	79	79	79	79	79	79	79	79	79	79	79	79	79	79	79	79	79	79	79	79	79	79	79	79	79	79	79	79	79	79	79	79	79	45	45	45	45	45	45	45
WF_6_post_I_Coma	79	79	77	77	79	79	79	79	79	79	79	79	79	79	79	79	79	79	79	79	79	79	79	79	79	79	79	79	79	79	79	79	79	79	79	79	79	79	79	79	79	79	45	45	45	45	45	45	45
WF_6_post_I_Tetrafoil	79	79	77	77	79	79	79	79	79	79	79	79	79	79	79	79	79	79	79	79	79	79	79	79	79	79	79	79	79	79	79	79	79	79	79	79	79	79	79	79	79	79	45	45	45	45	45	45	45
WF_6_post_I_2ndAstig	79	79	77	77	79	79	79	79	79	79	79	79	79	79	79	79	79	79	79	79	79	79	79	79	79	79	79	79	79	79	79	79	79	79	79	79	79	79	79	79	79	79	45	45	45	45	45	45	45
WF_6_post_I_Spherical	79	79	77	77	79	79	79	79	79	79	79	79	79	79	79	79	79	79	79	79	79	79	79	79	79	79	79	79	79	79	79	79	79	79	79	79	79	79	79	79	79	79	45	45	45	45	45	45	45
C_6.3_post	45	45	44	44	45	45	45	45	45	45	45	45	45	45	45	45	45	45	45	45	45	45	45	45	45	45	45	45	45	45	45	45	45	45	45	45	45	45	45	45	45	45	45	45	45	45	45	45	45
C_4.0_post	45	45	44	44	45	45	45	45	45	45	45	45	45	45	45	45	45	45	45	45	45	45	45	45	45	45	45	45	45	45	45	45	45	45	45	45	45	45	45	45	45	45	45	45	45	45	45	45	45
C_2.5_post	45	45	44	44	45	45	45	45	45	45	45	45	45	45	45	45	45	45	45	45	45	45	45	45	45	45	45	45	45	45	45	45	45	45	45	45	45	45	45	45	45	45	45	45	45	45	45	45	45
C_1.6_post	45	45	44	44	45	45	45	45	45	45	45	45	45	45	45	45	45	45	45	45	45	45	45	45	45	45	45	45	45	45	45	45	45	45	45	45	45	45	45	45	45	45	45	45	45	45	45	45	45
C_1.0_post	45	45	44	44	45	45	45	45	45	45	45	45	45	45	45	45	45	45	45	45	45	45	45	45	45	45	45	45	45	45	45	45	45	45	45	45	45	45	45	45	45	45	45	45	45	45	45	45	45
C_0.7_post	45	45	44	44	45	45	45	45	45	45	45	45	45	45	45	45	45	45	45	45	45	45	45	45	45	45	45	45	45	45	45	45	45	45	45	45	45	45	45	45	45	45	45	45	45	45	45	45	45
G_6.3_post	45	45	44	44	45	45	45	45	45	45	45	45	45	45	45	45	45	45	45	45	45	45	45	45	45	45	45	45	45	45	45	45	45	45	45	45	45	45	45	45	45	45	45	45	45	45	45	45	45
G_4.0_post	45	45	44	44	45	45	45	45	45	45	45	45	45	45	45	45	45	45	45	45	45	45	45	45	45	45	45	45	45	45	45	45	45	45	45	45	45	45	45	45	45	45	45	45	45	45	45	45	45
G_2.5_post	45	45	44	44	45	45	45	45	45	45	45	45	45	45	45	45	45	45	45	45	45	45	45	45	45	45	45	45	45	45	45	45	45	45	45	45	45	45	45	45	45	45	45	45	45	45	45	45	45
G_1.6_post	45	45	44	44	45	45	45	45	45	45	45	45	45	45	45	45	45	45	45	45	45	45	45	45	45	45	45	45	45	45	45	45	45	45	45	45	45	45	45	45	45	45	45	45	45	45	45	45	45
G_1.0_post	45	45	44	44	45	45	45	45	45	45	45	45	45	45	45	45	45	45	45	45	45	45	45	45	45	45	45	45	45	45	45	45	45	45	45	45	45	45	45	45	45	45	45	45	45	45	45	45	45
G_0.7_post	45	45	44	44	45	45	45	45	45	45	45	45	45	45	45	45	45	45	45	45	45	45	45	45	45	45	45	45	45	45	45	45	45	45	45	45	45	45	45	45	45	45	45	45	45	45	45	45	45
General_Health_post	24	24	24	24	24	24	24	24	24	24	24	24	24	24	24	24	24	24	24	24	24	24	24	24	24	24	24	24	24	24	24	24	24	24	24	24	24	24	24	24	24	24	24	24	24	24	24	24	24
General_Vision_post	24	24	24	24	24	24	24	24	24	24	24	24	24	24	24	24	24	24	24	24	24	24	24	24	24	24	24	24	24	24	24	24	24	24	24	24	24	24	24	24	24	24	24	24	24	24	24	24	24
Peripheral_Vision_post	104	104	102	102	104	104	80	80	80	80	80	80	80	80	80	80	80	80	80	80	80	80	80	80	77	77	77	77	77	77	77	77	77	77	77	77	77	77	77	77	77	77	43	43	43	43	43	43	43
Ocular_Pain_post	24	24	24	24	24	24	24	24	24	24	24	24	24	24	24	24	24	24	24	24	24	24	24	24	24	24	24	24	24	24	24	24	24	24	24	24	24	24	24	24	24	24	24	24	24	24	24	24	24
Color_Vision_post	104	104	102	102	104	104	80	80	80	80	80	80	80	80	80	80	80	80	80	80	80	80	80	80	77	77	77	77	77	77	77	77	77	77	77	77	77	77	77	77	77	77	43	43	43	43	43	43	43
Role_Limitation_post	24	24	24	24	24	24	24	24	24	24	24	24	24	24	24	24	24	24	24	24	24	24	24	24	24	24	24	24	24	24	24	24	24	24	24	24	24	24	24	24	24	24	24	24	24	24	24	24	24
Mental_Health_post	24	24	24	24	24	24	24	24	24	24	24	24	24	24	24	24	24	24	24	24	24	24	24	24	24	24	24	24	24	24	24	24	24	24	24	24	24	24	24	24	24	24	24	24	24	24	24	24	24
Social_Function_post	24	24	24	24	24	24	24	24	24	24	24	24	24	24	24	24	24	24	24	24	24	24	24	24	24	24	24	24	24	24	24	24	24	24	24	24	24	24	24	24	24	24	24	24	24	24	24	24	24
Dependence_post	24	24	24	24	24	24	24	24	24	24	24	24	24	24	24	24	24	24	24	24	24	24	24	24	24	24	24	24	24	24	24	24	24	24	24	24	24	24	24	24	24	24	24	24	24	24	24	24	24
Near_Vision_post	24	24	24	24	24	24	24	24	24	24	24	24	24	24	24	24	24	24	24	24	24	24	24	24	24	24	24	24	24	24	24	24	24	24	24	24	24	24	24	24	24	24	24	24	24	24	24	24	24
Driving_General_post	24	24	24	24	24	24	24	24	24	24	24	24	24	24	24	24	24	24	24	24	24	24	24	24	24	24	24	24	24	24	24	24	24	24	24	24	24	24	24	24	24	24	24	24	24	24	24	24	24
Distance_Vision_post	24	24	24	24	24	24	24	24	24	24	24	24	24	24	24	24	24	24	24	24	24	24	24	24	24	24	24	24	24	24	24	24	24	24	24	24	24	24	24	24	24	24	24	24	24	24	24	24	24
25-item_post	24	24	24	24	24	24	24	24	24	24	24	24	24	24	24	24	24	24	24	24	24	24	24	24	24	24	24	24	24	24	24	24	24	24	24	24	24	24	24	24	24	24	24	24	24	24	24	24	24
Driving_Daytime_post	98	98	96	96	98	98	76	76	76	76	76	76	76	76	76	76	76	76	76	76	76	76	76	76	73	73	73	73	73	73	73	73	73	73	73	73	73	73	73	73	73	73	40	40	40	40	40	40	40
Driving_Nighttime_post	88	88	86	86	88	88	70	70	70	70	70	70	70	70	70	70	70	70	70	70	70	70	70	70	67	67	67	67	67	67	67	67	67	67	67	67	67	67	67	67	67	67	38	38	38	38	38	38	38
Driving_Adverse_Conditions_post	94	94	92	92	94	94	74	74	74	74	74	74	74	74	74	74	74	74	74	74	74	74	74	74	71	71	71	71	71	71	71	71	71	71	71	71	71	71	71	71	71	71	41	41	41	41	41	41	41
Spectacle Dependence_Distance_post	98	98	96	96	98	98	74	74	74	74	74	74	74	74	74	74	74	74	74	74	74	74	74	74	72	72	72	72	72	72	72	72	72	72	72	72	72	72	72	72	72	72	39	39	39	39	39	39	39
Spectacle Dependence_Intermediate_post	98	98	96	96	98	98	74	74	74	74	74	74	74	74	74	74	74	74	74	74	74	74	74	74	72	72	72	72	72	72	72	72	72	72	72	72	72	72	72	72	72	72	39	39	39	39	39	39	39
Spectacle Dependence_Near_post	98	98	96	96	98	98	74	74	74	74	74	74	74	74	74	74	74	74	74	74	74	74	74	74	72	72	72	72	72	72	72	72	72	72	72	72	72	72	72	72	72	72	39	39	39	39	39	39	39
[truncated: 24 more columns]
